# Supplementary material for: (E)-3-(4-Bromo-5-methyl­thio­phen-2-yl)acrylo­nitrile
Source: Acta Crystallogr Sect E Struct Rep Online. 2013 Aug 7;69(Pt 9):o1385. doi: 10.1107/S1600536813019752 (PMC3884493; doi:10.1107/S1600536813019752)
Supplement: Supplementary file 2 [file e-69-o1385-Isup2.hkl]

#
# h,k,l, Fc-squared, Fo-squared, sigma(Fo-squared) and status flag
#
data_I
_shelx_title ' ks1109 in P 212121'
_shelx_refln_list_code          4
_shelx_F_calc_maximum      182.36
_exptl_crystal_F_000       448.00
_reflns_d_resolution_high  0.7710
 
loop_
 _symmetry_equiv_pos_as_xyz
 'x, y, z'
 '-x+1/2, -y, z+1/2'
 'x+1/2, -y+1/2, -z'
 '-x, y+1/2, -z+1/2'
 
_cell_length_a     6.1347
_cell_length_b     7.1124
_cell_length_c    19.8245
_cell_angle_alpha  90.000
_cell_angle_beta   90.000
_cell_angle_gamma  90.000
 
_shelx_F_squared_multiplier     1.000
 
loop_
 _refln_index_h
 _refln_index_k
 _refln_index_l
 _refln_F_squared_calc
 _refln_F_squared_meas
 _refln_F_squared_sigma
 _refln_observed_status
   2   0   0     3265.14     3411.07    192.62 o
   6   0   0      819.96      824.78     96.53 o
   1   1   0      549.16      481.21     28.46 o
   2   1   0     1432.20     1541.93     62.73 o
   3   1   0     1374.59     1425.49     59.65 o
   4   1   0     3441.41     3911.62    200.56 o
   5   1   0      508.92      567.31     40.05 o
   6   1   0        3.31      -10.92     12.49 o
   7   1   0        0.50        7.99     16.16 o
   0   2   0      871.62      870.10     51.89 o
   1   2   0     6061.94     5908.36    270.75 o
   2   2   0      277.04      252.15     12.14 o
   3   2   0     2747.58     3088.72    124.98 o
   4   2   0       10.46       15.84      7.14 o
   5   2   0      989.06     1181.12     59.64 o
   6   2   0       41.69       30.99     10.33 o
   7   2   0      777.79      939.72     64.09 o
   1   3   0     3928.97     3892.10    110.46 o
   2   3   0     4610.50     4659.33    152.79 o
   3   3   0     1149.67     1129.49     58.72 o
   4   3   0      151.48      123.52     18.58 o
   5   3   0      280.23      295.51     20.44 o
   6   3   0       52.09       34.04     11.21 o
   7   3   0      134.93      130.49     15.19 o
   0   4   0     6800.37     7073.41    403.38 o
   1   4   0      388.05      384.43     15.09 o
   2   4   0     4555.96     4706.85    193.59 o
   3   4   0      564.59      533.22     53.95 o
   4   4   0        3.46       -6.44      6.44 o
   5   4   0        0.56        9.50     15.98 o
   6   4   0     1587.94     1812.49    142.08 o
   7   4   0       35.82       53.66     31.78 o
   1   5   0       35.71       36.32      9.51 o
   2   5   0      387.76      396.02     19.55 o
   3   5   0     1686.15     1723.90     82.97 o
   4   5   0     1160.63     1247.79     99.64 o
   5   5   0      467.68      471.90     58.99 o
   6   5   0      162.77      152.00     15.39 o
   0   6   0      236.80      251.83     25.04 o
   1   6   0     3198.37     3288.92    130.24 o
   2   6   0        1.35        6.46      5.14 o
   3   6   0      187.97      161.38     44.15 o
   4   6   0        1.87        0.00      7.71 o
   5   6   0       22.97       56.58     16.90 o
   6   6   0        0.40      -12.86     15.43 o
   1   7   0       12.19       13.96     15.80 o
   2   7   0      552.03      595.77     70.10 o
   3   7   0      910.50      867.31     71.87 o
   4   7   0      339.28      295.70     29.09 o
   5   7   0      631.48      562.21     36.15 o
   0   8   0      248.70      238.11     34.59 o
   1   8   0       99.57       56.25     16.18 o
   2   8   0     1034.31      993.64     85.12 o
   3   8   0       57.75       38.59     16.54 o
   1   9   0       75.69       63.22     17.27 o
   1   0   1      942.55      851.15     34.76 o
   2   0   1    11319.20    11588.70    645.56 o
   3   0   1     1945.35     2196.19    197.57 o
   4   0   1     3210.55     3474.56    178.76 o
   5   0   1      987.16     1057.30     54.02 o
   6   0   1     1282.23     1365.86    110.32 o
   7   0   1      153.61      160.32     18.72 o
  -7   1   1      165.86      184.17     21.97 o
  -6   1   1     1229.19     1386.44    111.98 o
  -5   1   1      729.43      794.95     44.39 o
  -4   1   1      352.90      390.64     32.09 o
  -3   1   1      817.70      913.38     55.41 o
  -2   1   1     2836.94     2786.31    157.22 o
  -1   1   1     3951.86     3512.40    139.86 o
   0   1   1      169.93      182.76      5.56 o
   1   1   1     3615.00     3411.96    141.97 o
   2   1   1     2436.46     2463.23    140.94 o
   3   1   1      694.95      788.77     33.90 o
   4   1   1      285.14      293.78     18.26 o
   5   1   1      551.64      615.09     57.80 o
   6   1   1     1088.02     1126.64     92.23 o
   7   1   1      248.80      258.76     27.17 o
  -7   2   1       25.83       32.32     11.56 o
  -6   2   1      167.68      167.33     28.51 o
  -5   2   1     2865.86     3367.37    178.71 o
  -4   2   1      125.61      110.07     23.36 o
  -3   2   1     8158.56     9028.17    506.26 o
  -2   2   1      428.72      513.31     31.65 o
  -1   2   1      967.56     1020.11     42.44 o
   0   2   1       63.22      107.46      3.84 o
   1   2   1     1094.64     1140.53     67.80 o
   2   2   1      529.71      588.85     35.60 o
   3   2   1     8532.47     8853.14    570.87 o
   4   2   1      145.16      136.35     10.93 o
   5   2   1     2681.62     3107.21    150.11 o
   6   2   1      160.30      147.93     17.29 o
   7   2   1       22.12       28.25     12.15 o
  -7   3   1      216.36      225.50     16.64 o
  -6   3   1      178.19      169.77     19.68 o
  -5   3   1      653.46      698.81     41.19 o
  -4   3   1      699.36      742.99     70.29 o
  -3   3   1      203.53      226.48     14.21 o
  -2   3   1      269.23      267.65     22.13 o
  -1   3   1     3849.18     3426.20    135.75 o
   1   3   1     3521.92     3305.24    121.81 o
   2   3   1      384.46      345.46     13.30 o
   3   3   1      305.40      313.83     20.46 o
   4   3   1      719.38      751.00     38.33 o
   5   3   1      501.49      484.09     41.32 o
   6   3   1      139.45      153.08     22.25 o
   7   3   1      286.10      300.75     57.42 o
  -7   4   1       80.65      139.79     38.59 o
  -6   4   1      212.00      217.04     26.86 o
  -5   4   1      135.70      139.75     14.95 o
  -4   4   1     3855.84     4411.28    209.70 o
  -3   4   1       36.11       55.96      8.08 o
  -2   4   1     4026.50     4034.80    167.85 o
  -1   4   1     1199.70     1243.64     53.64 o
   0   4   1      532.76      533.37     25.10 o
   1   4   1     1157.71     1231.09     37.06 o
   2   4   1     4095.60     4237.95    176.22 o
   3   4   1       43.30       38.95      7.35 o
   4   4   1     3513.56     4112.31    195.94 o
   5   4   1      124.80      171.13     19.67 o
   6   4   1      303.62      312.38     29.62 o
   7   4   1       97.03      124.80     16.84 o
  -6   5   1      339.41      300.12     48.42 o
  -5   5   1      322.68      323.36     28.23 o
  -4   5   1      157.58      139.88     14.13 o
  -3   5   1      751.36      830.49     41.54 o
  -2   5   1     1551.63     1699.34    115.68 o
  -1   5   1      463.92      490.51     29.80 o
   0   5   1     2663.61     2669.29    139.30 o
   1   5   1      430.85      453.78     16.47 o
   2   5   1     1805.05     1589.73    338.18 o
   3   5   1      845.16      986.42     48.82 o
   4   5   1      200.78      216.10     20.10 o
   5   5   1      241.62      227.33     21.21 o
   6   5   1      319.19      302.27     17.23 o
  -6   6   1      149.82      120.98     23.90 o
  -5   6   1      309.02      371.48     38.66 o
  -4   6   1       13.42       15.43     11.02 o
  -3   6   1     1164.68     1177.84     93.32 o
  -2   6   1      126.35      135.55     20.59 o
  -1   6   1     1179.46     1256.37     90.24 o
   0   6   1       16.59       22.41      9.48 o
   1   6   1     1262.28     1339.39     46.66 o
   2   6   1      121.86      110.94     40.82 o
   3   6   1     1258.45     1264.92    152.00 o
   5   6   1      277.95      343.42     34.97 o
   6   6   1      155.97      243.07     26.84 o
  -4   7   1      119.41      128.31     17.28 o
  -3   7   1      213.52      260.50     32.38 o
  -2   7   1      447.48      450.55     84.42 o
  -1   7   1      530.34      563.38     68.25 o
   0   7   1     1711.58     1790.96    143.56 o
   1   7   1      591.81      652.26     55.03 o
   2   7   1      382.33      400.71     32.26 o
   3   7   1      208.25      182.98     18.47 o
   4   7   1       85.77       98.51     16.91 o
   5   7   1      163.34      171.74     18.76 o
  -3   8   1       96.64       91.16     24.26 o
  -2   8   1      220.56      158.95     27.59 o
  -1   8   1      426.59      361.50     46.80 o
   0   8   1       45.15       37.03     12.61 o
   1   8   1      432.93      364.10     48.28 o
   2   8   1      291.09      218.29     26.50 o
   3   8   1      110.38       65.07     16.54 o
  -1   9   1      493.99      580.86     36.86 o
   0   9   1      762.55      880.28     33.97 o
   1   9   1      558.93      629.42     42.40 o
   1   0   2     2039.10     1943.61     77.53 o
   2   0   2     5137.59     5284.69    212.02 o
   3   0   2     1032.84      869.22     52.25 o
   4   0   2      110.25      104.33     12.32 o
   5   0   2     1863.35     2310.97    209.05 o
   6   0   2      509.28      579.70     50.25 o
   7   0   2      248.36      262.47     58.33 o
  -7   1   2       43.44       48.38     13.06 o
  -6   1   2      276.15      317.26     29.54 o
  -5   1   2      742.47      838.74     66.22 o
  -4   1   2     1690.55     1869.10     96.88 o
  -3   1   2     2876.11     2855.64    167.33 o
  -2   1   2     2725.12     2419.26     96.89 o
  -1   1   2     2117.60     1828.36     73.30 o
   0   1   2     6442.58     5867.29    266.23 o
   1   1   2     2540.77     2208.04     88.57 o
   2   1   2     2862.45     2661.72    152.78 o
   3   1   2     2462.84     2410.22    137.81 o
   4   1   2     1826.32     2010.51    127.35 o
   5   1   2      887.80      904.84    105.40 o
   6   1   2      290.39      326.47     30.98 o
   7   1   2       45.77       42.82     12.13 o
  -7   2   2      905.35     1125.76     65.96 o
  -6   2   2       37.93       48.19     31.42 o
  -5   2   2     1145.30     1277.44     72.39 o
  -4   2   2       30.78       30.58     13.23 o
  -3   2   2      640.99      756.74     78.19 o
  -2   2   2     4213.06     4193.81    166.79 o
  -1   2   2    14332.42    15025.16    841.36 o
   0   2   2        0.20        9.84      2.07 o
   1   2   2    14791.14    14901.16    833.36 o
   2   2   2     4075.60     4200.72    238.78 o
   3   2   2      663.01      751.33     47.07 o
   4   2   2      101.91      103.84     16.73 o
   5   2   2     1352.98     1383.13     69.16 o
   6   2   2       38.61       44.82     32.70 o
   7   2   2      859.40     1008.94    126.22 o
  -7   3   2      115.51      111.11     16.51 o
  -6   3   2      826.45      934.22     73.17 o
  -5   3   2      765.96      863.82     58.98 o
  -4   3   2     1247.08     1279.79    116.25 o
  -3   3   2     3086.20     3293.43    166.25 o
  -2   3   2     1444.87     1607.69     91.10 o
  -1   3   2     1239.36     1238.23     35.96 o
   0   3   2      596.10      668.40     27.10 o
   1   3   2     1097.00     1079.55     45.68 o
   2   3   2     1613.84     1646.04     69.71 o
   3   3   2     2729.43     2846.95    205.17 o
   4   3   2     1463.90     1553.81     76.72 o
   5   3   2     1039.83     1096.02     62.80 o
   6   3   2      791.79      885.37     69.67 o
   7   3   2      127.29      101.00     17.14 o
  -7   4   2        3.96       35.94     18.37 o
  -6   4   2      314.45      333.55     30.56 o
  -5   4   2       34.74       65.93     11.30 o
  -4   4   2       21.34       61.35      9.74 o
  -3   4   2     1069.85     1121.46     59.81 o
  -2   4   2     2187.85     2312.26    102.50 o
  -1   4   2     1470.10     1739.48     72.26 o
   0   4   2     3190.14     2916.95    121.31 o
   1   4   2     1407.30     1511.40     64.85 o
   2   4   2     1803.53     1811.03     76.33 o
   3   4   2     1099.10     1122.58     83.24 o
   4   4   2       10.30       24.37      7.41 o
   5   4   2       37.27       82.68     19.84 o
   6   4   2      372.68      391.64     35.03 o
   7   4   2        3.40       16.42     15.53 o
  -6   5   2      131.72      111.35     14.61 o
  -5   5   2      288.11      287.36     25.62 o
  -4   5   2      769.62      890.64     71.23 o
  -3   5   2     1300.94     1426.49     68.88 o
  -2   5   2      786.68      926.45     64.43 o
  -1   5   2     1437.33     1563.09    112.66 o
   0   5   2     1414.92     1436.06     77.57 o
   1   5   2     1294.72     1361.67     45.71 o
   2   5   2      904.98      694.74     47.08 o
   3   5   2     1173.29     1328.46    100.08 o
   4   5   2      759.24      864.99     75.79 o
   5   5   2      315.20      338.73     29.19 o
   6   5   2       68.09       66.32     16.54 o
  -6   6   2       70.68       63.95     21.68 o
  -5   6   2      612.82      574.84     50.92 o
  -4   6   2     1128.82     1357.30    143.03 o
  -3   6   2      101.33       72.10     14.34 o
  -2   6   2      343.19      351.52     29.48 o
  -1   6   2     3239.74     3366.74    131.55 o
   0   6   2       15.62       19.48      8.89 o
   1   6   2     3254.16     3353.15    113.59 o
   2   6   2      259.84      288.30     24.67 o
   3   6   2       89.52       83.19      8.63 o
   4   6   2     1175.92     1365.20    143.08 o
   5   6   2      698.91      749.07     63.87 o
   6   6   2       64.37       29.40     21.32 o
  -5   7   2      120.96      123.90     19.49 o
  -4   7   2      337.12      336.56     31.67 o
  -3   7   2      477.98      616.42     70.05 o
  -2   7   2      358.27      363.46     29.72 o
  -1   7   2      356.33      392.73     49.00 o
   0   7   2      266.45      296.40     27.39 o
   1   7   2      358.88      332.95     30.73 o
   2   7   2      263.49      252.77     21.71 o
   3   7   2      391.71      392.75     50.11 o
   4   7   2      313.63      304.11     29.82 o
   5   7   2      165.83      113.64     21.70 o
  -3   8   2      240.62      179.56     22.81 o
  -2   8   2      132.18      136.42     25.37 o
  -1   8   2      391.64      393.45     51.21 o
   0   8   2     1082.46     1182.51     95.41 o
   1   8   2      393.66      448.72     56.73 o
   2   8   2      149.66      161.07     24.64 o
   3   8   2      204.86      148.99     25.02 o
  -1   9   2      109.25       98.89     24.63 o
   0   9   2        1.06       24.73     12.86 o
   1   9   2       67.93       80.12     22.42 o
   1   0   3     4431.45     4629.50    398.02 o
   2   0   3      712.63      620.31     26.35 o
   3   0   3      422.69      388.93     17.64 o
   4   0   3     4342.28     4277.67    308.94 o
   5   0   3      994.70     1200.59    121.27 o
   6   0   3       53.76       61.46     18.01 o
   7   0   3      111.15      136.72     19.67 o
  -7   1   3      343.47      325.58     66.84 o
  -6   1   3      157.20      157.81     37.15 o
  -5   1   3      704.29      747.51     39.87 o
  -4   1   3      703.83      636.58     50.36 o
  -3   1   3     1288.08     1200.10     50.56 o
  -2   1   3      602.01      581.79     35.32 o
  -1   1   3    11815.94    12117.57    390.06 o
   1   1   3    11342.88    11639.92    459.73 o
   2   1   3      809.93      731.97     44.05 o
   3   1   3     1228.45     1167.56     48.98 o
   4   1   3      782.12      798.38     62.27 o
   5   1   3      585.08      658.84     60.03 o
   6   1   3       90.64      101.84     14.53 o
   7   1   3      335.93      323.28     27.14 o
  -7   2   3       85.78       75.66     13.55 o
  -6   2   3      517.00      651.10     92.58 o
  -5   2   3      438.15      506.86     90.36 o
  -4   2   3      485.85      508.30    103.22 o
  -3   2   3     3391.55     3198.06    129.67 o
  -2   2   3     1783.81     1681.51     68.36 o
  -1   2   3     5121.85     5249.29    197.88 o
   0   2   3    18356.37    16623.79    933.44 o
   1   2   3     5061.33     4792.63    135.51 o
   2   2   3     1568.03     1589.54     65.44 o
   3   2   3     3686.38     3684.06    211.02 o
   4   2   3      416.90      405.18     32.84 o
   5   2   3      400.65      467.45     58.62 o
   6   2   3      462.47      458.06     40.74 o
   7   2   3       76.70       91.01     14.90 o
  -7   3   3      342.39      322.30     44.00 o
  -6   3   3      636.84      612.97     50.08 o
  -5   3   3      920.93      980.02    131.27 o
  -4   3   3      780.07      838.30    128.65 o
  -3   3   3     2186.92     2210.17    161.26 o
  -2   3   3     1783.79     1852.26     76.80 o
  -1   3   3     1017.35     1043.53     38.46 o
   0   3   3      879.31      873.60     52.91 o
   1   3   3      743.19      707.48     43.87 o
   3   3   3     1954.45     2022.10    148.43 o
   4   3   3      806.17      844.34     97.58 o
   5   3   3      936.97      982.61     76.48 o
   6   3   3      553.99      637.37     51.03 o
   7   3   3      353.21      357.26     24.12 o
  -7   4   3      287.13      298.05     21.24 o
  -6   4   3      212.87      183.67     31.09 o
  -5   4   3       27.34       31.89     27.01 o
  -4   4   3      840.17     1003.99     72.37 o
  -3   4   3      123.67      126.47      7.85 o
  -2   4   3     1721.29     1875.46     60.93 o
  -1   4   3     1068.08     1146.10     48.21 o
   0   4   3      630.95      604.32     28.46 o
   1   4   3     1397.76     1336.24     49.28 o
   2   4   3     1670.42     1669.74     96.25 o
   3   4   3      121.42      102.16     15.82 o
   4   4   3      922.67     1055.07     78.35 o
   5   4   3       13.01       10.11      8.42 o
   6   4   3      214.92      247.28     24.76 o
   7   4   3      220.63      290.35     47.09 o
  -6   5   3       70.37      103.39     13.51 o
  -5   5   3      260.64      263.16     23.79 o
  -4   5   3      124.85      117.24     12.71 o
  -3   5   3      411.24      433.80     20.60 o
  -2   5   3     2114.48     1849.24    361.80 o
  -1   5   3     2542.95     2580.92    189.77 o
   0   5   3      659.85      723.31     32.15 o
   1   5   3     2655.05     2835.51    120.57 o
   2   5   3     2487.82     2410.79    557.75 o
   3   5   3      245.84      242.75     44.00 o
   4   5   3       88.42       87.82     11.58 o
   5   5   3      311.27      366.62     61.49 o
   6   5   3       91.54      100.06     14.49 o
  -5   6   3      937.10      908.59     76.18 o
  -4   6   3      182.35      241.32     30.53 o
  -3   6   3     1381.68     1521.20    118.68 o
  -2   6   3     1262.92     1400.27    107.71 o
   0   6   3     1027.37     1048.53     55.72 o
   1   6   3      105.42       96.24     10.98 o
   2   6   3     1280.61     1387.30    142.28 o
   3   6   3     1377.99     1364.21    226.07 o
   4   6   3      168.49      207.09     28.32 o
   5   6   3      941.12     1031.39     83.95 o
  -4   7   3       43.20       49.97     14.33 o
  -3   7   3      162.44      138.29     19.86 o
  -2   7   3      613.27      602.24     64.96 o
  -1   7   3      662.94      548.81     66.85 o
   0   7   3       94.23       91.39     13.91 o
   1   7   3      537.88      642.33     54.36 o
   2   7   3      650.07      623.99     69.41 o
   3   7   3      230.21      172.95     26.49 o
   4   7   3       71.15      123.49     17.64 o
   5   7   3      116.28       91.54     20.59 o
  -3   8   3       39.54       49.97     23.52 o
  -2   8   3      686.86      699.16     65.34 o
  -1   8   3      390.17      454.97     58.21 o
   0   8   3       35.41       39.59     16.53 o
   1   8   3      359.43      408.22     36.72 o
   2   8   3      755.87      751.95     66.85 o
   3   8   3       53.37       34.18     20.21 o
  -1   9   3       61.84       34.91     18.74 o
   0   9   3        7.69        4.03     11.03 o
   1   9   3       92.80       54.40     21.32 o
   0   0   4      224.72      146.63      8.34 o
   1   0   4       18.24       22.90      4.04 o
   2   0   4     4616.22     4261.78    169.39 o
   3   0   4     3518.09     3349.34    135.36 o
   4   0   4      284.89      318.06     27.27 o
   5   0   4     1769.67     1690.89    118.78 o
   6   0   4     2032.44     2397.25    226.30 o
   7   0   4      243.14      264.08     56.49 o
  -7   1   4      169.98      167.06     23.72 o
  -6   1   4      452.60      515.48    102.13 o
  -5   1   4      754.21      775.63     71.77 o
  -4   1   4      192.19      207.64     19.88 o
  -3   1   4     2114.57     2085.68     85.32 o
  -2   1   4     3511.15     3191.60    146.64 o
  -1   1   4     2104.46     2234.44    131.97 o
   0   1   4     3790.95     3159.49     80.32 o
   1   1   4     1362.60     1659.17     95.43 o
   2   1   4     3764.41     3317.37    133.00 o
   3   1   4     2232.26     2169.18     89.67 o
   4   1   4      338.42      335.94     28.39 o
   5   1   4      854.90      913.16     65.91 o
   6   1   4      412.32      461.66     51.23 o
   7   1   4      171.68      234.15     22.75 o
  -7   2   4       48.98       35.60     18.56 o
  -6   2   4      388.64      430.56     35.89 o
  -5   2   4      134.76      163.00     15.82 o
  -4   2   4     4283.25     4242.85    304.82 o
  -3   2   4      343.70      340.67     16.03 o
  -2   2   4     5465.55     5446.54    267.61 o
  -1   2   4     3131.27     3264.81     92.91 o
   0   2   4       50.08       62.98      4.23 o
   1   2   4     2829.04     2844.99    125.26 o
   2   2   4     5333.01     5427.41    216.15 o
   3   2   4      297.18      248.18     17.70 o
   4   2   4     4046.94     4084.36    293.76 o
   5   2   4       62.29       56.41     11.03 o
   6   2   4      471.44      516.38     42.06 o
   7   2   4       90.05      125.68     37.31 o
  -7   3   4      172.54      205.10     18.84 o
  -6   3   4      234.11      215.78     23.05 o
  -5   3   4     1426.26     1744.62    120.67 o
  -4   3   4     2469.01     2457.45    168.95 o
  -3   3   4      809.33      879.17     47.46 o
  -2   3   4     1068.55     1156.01     49.35 o
  -1   3   4      901.92      861.50     85.87 o
   0   3   4     3476.34     2868.15    165.37 o
   1   3   4      664.96      649.17     28.95 o
   2   3   4     1203.93     1160.15     96.43 o
   3   3   4      844.20      814.97     60.84 o
   4   3   4     2404.74     2597.35    176.37 o
   5   3   4     1241.39     1501.58    327.65 o
   6   3   4      205.56      262.51     25.40 o
   7   3   4      257.52      170.68     21.71 o
  -7   4   4        6.62       15.58     13.96 o
  -6   4   4      199.65      228.26     28.69 o
  -5   4   4      560.39      635.49     99.63 o
  -4   4   4      250.13      250.51     39.40 o
  -3   4   4     2902.55     3338.34    363.06 o
  -2   4   4      767.05      761.27     28.61 o
  -1   4   4     1289.70     1203.17     86.61 o
   0   4   4     6150.20     5855.14    220.62 o
   1   4   4     1133.00     1134.18     42.47 o
   2   4   4      750.69      686.79     82.63 o
   3   4   4     3200.84     2840.13    358.05 o
   4   4   4      249.95      263.46     44.55 o
   5   4   4      522.15      610.14     66.40 o
   6   4   4      161.02      147.48     25.01 o
   7   4   4        6.34        4.66     10.04 o
  -6   5   4      338.53      330.56     39.95 o
  -5   5   4      225.40      246.54     32.01 o
  -4   5   4      107.17      124.21     16.36 o
  -3   5   4      437.78      444.64     43.52 o
  -2   5   4      827.60      948.89     65.93 o
  -1   5   4     1998.60     2078.54     86.87 o
   0   5   4      700.57      667.49     37.69 o
   1   5   4     1801.04     1845.92     68.89 o
   2   5   4      829.27      809.96    140.00 o
   3   5   4      341.69      394.26     83.46 o
   4   5   4       59.47       61.94      9.70 o
   5   5   4      161.83      141.23     21.70 o
   6   5   4      383.55      415.62     22.56 o
  -5   6   4      231.85      179.93     25.39 o
  -4   6   4      711.65      760.48     83.47 o
  -3   6   4     1005.18     1054.82    121.11 o
  -2   6   4     1204.60     1318.51    103.19 o
  -1   6   4       94.29       96.42      8.61 o
   0   6   4       39.04       40.70      9.94 o
   1   6   4       90.67       95.50      6.87 o
   2   6   4     1164.96     1319.32    141.94 o
   3   6   4     1021.30      971.24    232.07 o
   4   6   4      627.35      705.00     79.36 o
   5   6   4      221.22      258.65     30.54 o
  -4   7   4      316.36      406.83     36.45 o
  -3   7   4      165.28      150.06     23.54 o
  -2   7   4      383.55      369.63     52.50 o
  -1   7   4      813.66      960.62    111.67 o
   0   7   4      622.25      619.09     53.37 o
   1   7   4      845.31      950.10     77.93 o
   2   7   4      402.46      457.11     36.64 o
   3   7   4      208.68      229.31     22.15 o
   5   7   4       75.47       81.22     15.07 o
  -3   8   4      362.52      367.53     30.93 o
  -2   8   4       96.63      110.28     21.69 o
  -1   8   4      108.84      155.88     26.84 o
   0   8   4     1515.74     1579.98    124.75 o
   1   8   4      132.27      131.09     22.06 o
   2   8   4      101.33      112.12     18.38 o
   3   8   4      277.91      204.27     22.08 o
  -1   9   4      154.65      111.05     19.86 o
   0   9   4      597.91      611.08     30.43 o
   1   9   4      219.09      216.32     26.86 o
   1   0   5    33254.13    40852.18   2282.02 o
   2   0   5      422.53      387.83     18.46 o
   3   0   5      200.12      198.60     18.97 o
   4   0   5     2420.83     2394.59    124.40 o
   5   0   5      584.14      600.22     46.54 o
   6   0   5        2.37       11.71     11.20 o
   7   0   5      681.97      731.67     46.88 o
  -7   1   5      343.99      391.36    131.28 o
  -6   1   5       77.62       75.19     12.93 o
  -5   1   5      627.30      597.09     47.66 o
  -3   1   5     2365.72     2328.67     94.91 o
  -2   1   5     2603.84     2506.95    101.80 o
  -1   1   5      227.54      277.99     33.79 o
   0   1   5     4579.55     3747.59     95.41 o
   1   1   5      374.81      457.98     28.53 o
   2   1   5     2299.39     2309.99     94.72 o
   3   1   5     2628.69     2591.43    113.17 o
   5   1   5      772.12      779.18     57.72 o
   6   1   5       74.53       60.81     12.47 o
   7   1   5      290.36      239.02     22.95 o
  -7   2   5      163.58      160.73     34.39 o
  -6   2   5     1213.61     1503.82    114.36 o
  -5   2   5      149.98      169.83     33.47 o
  -4   2   5       65.58       54.39      9.01 o
  -3   2   5      520.35      388.26     31.80 o
  -2   2   5     5206.05     5466.74    178.75 o
  -1   2   5      185.27      179.90      7.50 o
   0   2   5     4471.75     3877.06    127.84 o
   1   2   5      243.86      265.41     22.70 o
   2   2   5     5236.13     5441.69    217.90 o
   3   2   5      359.31      277.87     23.62 o
   4   2   5       38.40        8.45      9.55 o
   5   2   5      210.41      237.76     24.66 o
   6   2   5     1256.86     1450.08    238.90 o
   7   2   5      169.19      230.60     29.42 o
  -7   3   5       38.10       28.33     10.88 o
  -6   3   5      468.54      469.95     43.32 o
  -5   3   5       71.63       44.30      8.90 o
  -4   3   5      345.39      321.78     27.28 o
  -3   3   5      994.96     1018.73     44.85 o
  -2   3   5     4161.14     4062.63    134.47 o
  -1   3   5     1973.03     1973.47    124.37 o
   0   3   5      176.41      176.23      7.92 o
   1   3   5     2228.71     2243.40    157.14 o
   2   3   5     4212.35     4043.22    305.33 o
   3   3   5      860.36      882.25     47.21 o
   4   3   5      437.60      441.23     34.68 o
   5   3   5      154.40      143.82     18.39 o
   6   3   5      415.29      411.23     35.30 o
   7   3   5       19.51        9.67     13.06 o
  -7   4   5      697.44      739.25    152.97 o
  -6   4   5      123.26      139.68     20.04 o
  -5   4   5      719.80      782.68     65.04 o
  -4   4   5      408.39      480.94     33.00 o
  -3   4   5      848.30      857.96     30.34 o
  -2   4   5      683.89      698.09     26.56 o
  -1   4   5     4444.49     4308.38    277.67 o
   0   4   5      819.68      826.05     58.64 o
   1   4   5     4494.22     4597.75    135.07 o
   2   4   5      763.84      671.76     32.48 o
   3   4   5      897.40      870.72     62.64 o
   4   4   5      468.97      537.85     45.37 o
   5   4   5      842.37      877.24     71.81 o
   6   4   5      108.37      162.73     38.60 o
   7   4   5      658.86      685.35     34.68 o
  -6   5   5       21.59       -5.88     18.74 o
  -5   5   5      286.29      311.72     27.61 o
  -4   5   5     1346.09     1397.24    158.96 o
  -3   5   5     1056.61     1222.21     86.78 o
  -2   5   5      371.24      411.82     30.97 o
  -1   5   5      605.13      626.26     54.89 o
   0   5   5      727.36      784.98     27.09 o
   1   5   5      730.63      700.84     26.18 o
   2   5   5      266.32      284.63     27.07 o
   3   5   5      825.38      810.11     67.35 o
   4   5   5     1380.75     1653.47    132.23 o
   5   5   5      306.87      332.56     30.93 o
   6   5   5       31.72       39.19     15.62 o
  -5   6   5      127.12      146.34     23.90 o
  -4   6   5      121.89       84.94     17.65 o
  -3   6   5      418.43      443.05     52.71 o
  -2   6   5      145.13      163.31     16.55 o
  -1   6   5      100.51       86.65     26.11 o
   0   6   5     4528.73     4718.05    208.32 o
   1   6   5      122.46       96.56     10.71 o
   2   6   5      146.96      148.39      8.84 o
   3   6   5      398.91      280.46     35.01 o
   4   6   5      133.09      182.76     28.31 o
   5   6   5      126.38      142.29     22.80 o
  -4   7   5      973.66      997.86     46.97 o
  -2   7   5      221.41      208.82     18.45 o
  -1   7   5      486.71      511.12     63.06 o
   0   7   5      249.65      244.14     23.93 o
   1   7   5      515.49      583.50     39.81 o
   2   7   5      220.50      266.41     34.59 o
   3   7   5      340.66      351.78     41.62 o
   4   7   5      998.86     1100.01    193.65 o
  -3   8   5      226.24      153.42     24.65 o
  -2   8   5      426.50      408.98     43.11 o
  -1   8   5      451.15      388.45     41.65 o
   0   8   5      131.99      106.81     14.45 o
   1   8   5      389.07      375.54     33.34 o
   2   8   5      393.96      447.94     40.89 o
   3   8   5      230.17      187.64     20.60 o
   0   9   5       32.21       31.23     23.52 o
   0   0   6       48.45       75.15      8.64 o
   1   0   6    20137.65    23450.24    798.43 o
   2   0   6       47.35       46.52     15.26 o
   3   0   6     7074.84     6964.93    277.97 o
   4   0   6       12.49       11.15      9.92 o
   5   0   6      707.41      704.00     59.16 o
   6   0   6       27.85       25.33     15.43 o
   7   0   6      137.34      125.76     30.52 o
  -7   1   6      503.66      560.20     65.07 o
  -6   1   6      304.98      363.19     71.99 o
  -5   1   6     1230.58     1243.67     99.92 o
  -4   1   6      614.82      526.35     30.32 o
  -3   1   6      993.46      969.53     45.77 o
  -2   1   6      580.75      682.80     41.91 o
  -1   1   6     3852.71     4072.03    173.81 o
   0   1   6     3033.51     2431.68     80.80 o
   1   1   6     3389.12     3674.87    179.71 o
   3   1   6     1026.94      965.59     41.68 o
   4   1   6      571.30      573.42     32.41 o
   5   1   6     1037.28     1061.66     86.40 o
   6   1   6      246.13      236.67     23.58 o
   7   1   6      479.86      523.76     64.14 o
  -7   2   6       90.05       61.95     13.60 o
  -6   2   6      471.52      511.26     60.65 o
  -5   2   6      163.61      127.65     18.76 o
  -4   2   6     5452.76     5692.27    269.59 o
  -3   2   6      106.47       96.03      7.54 o
  -2   2   6     1985.65     2167.40     62.70 o
  -1   2   6     1753.60     1901.25     63.21 o
   0   2   6       59.55       62.19      3.98 o
   1   2   6     1659.31     1870.20     91.68 o
   2   2   6     2229.54     2235.46     91.18 o
   3   2   6      130.53      123.24     17.84 o
   4   2   6     5490.44     5700.27    271.93 o
   5   2   6      155.58      115.87     17.66 o
   6   2   6      388.47      390.87     67.98 o
   7   2   6      101.43      124.64     33.08 o
  -7   3   6      195.38      207.09     28.88 o
  -6   3   6       58.37       76.98     15.01 o
  -5   3   6      125.21      125.74     32.73 o
  -4   3   6       44.70       50.62     10.47 o
  -3   3   6      250.43      243.96     10.86 o
  -2   3   6      467.29      465.45     20.85 o
  -1   3   6     4423.69     4159.13    278.95 o
   0   3   6     5303.28     5049.28    128.07 o
   1   3   6     4339.65     4112.61    136.98 o
   2   3   6      238.69      310.25     25.06 o
   3   3   6      324.74      310.49     19.17 o
   4   3   6       39.23       29.40      8.45 o
   5   3   6      132.87      158.50     24.27 o
   6   3   6       36.81       75.80     15.07 o
   7   3   6      152.73      174.28     34.20 o
  -6   4   6       38.27       53.18     13.59 o
  -5   4   6     1450.03     1716.26    178.35 o
  -4   4   6      232.54      253.26     25.40 o
  -3   4   6     3841.67     4054.99    136.14 o
  -2   4   6      299.72      289.56     12.05 o
  -1   4   6      687.23      683.94     34.77 o
   0   4   6      205.30      193.37     25.08 o
   1   4   6      824.00      788.16     35.24 o
   2   4   6      371.58      335.86     14.04 o
   3   4   6     3630.81     3664.91    248.38 o
   4   4   6      218.80      200.96     20.61 o
   5   4   6     1530.42     1685.35    177.35 o
   6   4   6       49.81       57.66     14.33 o
  -6   5   6      462.74      523.00    127.14 o
  -5   5   6      376.97      389.41     33.62 o
  -4   5   6      177.01      200.18     19.49 o
  -3   5   6      207.75      208.88     17.04 o
  -2   5   6     1336.30     1309.29    167.22 o
  -1   5   6     1458.80     1468.45    104.93 o
   0   5   6       46.68       45.95      7.01 o
   1   5   6     1724.85     1734.19     76.20 o
   2   5   6     1423.95     1386.25    210.38 o
   3   5   6      286.11      227.72     19.52 o
   4   5   6      143.00      131.30     19.86 o
   5   5   6      411.40      490.85     58.40 o
   6   5   6      435.81      469.56     29.29 o
  -5   6   6       34.14       18.74     18.37 o
  -4   6   6      232.91      168.17     24.66 o
  -3   6   6       19.61       17.64     11.02 o
  -2   6   6     2215.42     2286.08    186.18 o
  -1   6   6       77.86       81.93      9.00 o
   0   6   6      142.39      122.94     14.90 o
   1   6   6       59.48       58.61      8.79 o
   2   6   6     2318.71     2362.10    105.74 o
   3   6   6       26.87       32.41      5.38 o
   4   6   6      223.09      309.09     40.48 o
   5   6   6       44.68       41.52     14.70 o
  -4   7   6        0.89       -3.67     12.86 o
  -3   7   6        7.50       -2.57      9.55 o
  -2   7   6      514.00      430.38     53.11 o
  -1   7   6      819.75      807.84     90.58 o
   0   7   6      243.31      222.92     23.02 o
   1   7   6      734.89      824.21     51.69 o
   2   7   6      494.42      595.63     59.55 o
   3   7   6        8.67       14.82      7.63 o
   4   7   6        2.88        6.79     15.25 o
  -3   8   6      729.92      439.30     40.24 o
  -2   8   6      168.94      126.52     25.74 o
  -1   8   6       11.79       36.37     17.27 o
   0   8   6        1.14       27.06      9.41 o
   1   8   6       17.79       35.14     11.13 o
   2   8   6      140.16      194.89     21.33 o
   3   8   6      802.38      731.30     41.37 o
   1   0   7     6214.81     6748.08    243.67 o
   2   0   7     2182.97     2500.78    234.33 o
   3   0   7      173.57      183.45     12.49 o
   4   0   7      889.13      798.74     44.73 o
   5   0   7      120.05       92.67     16.55 o
   6   0   7        1.38       -2.94     10.29 o
   7   0   7      721.30      812.70     82.52 o
  -7   1   7        0.05       -1.48     13.62 o
  -6   1   7      188.27      184.31     27.96 o
  -5   1   7     1437.98     1414.60    111.25 o
  -4   1   7     1879.33     1845.42    138.96 o
  -3   1   7     2247.50     2130.80    111.05 o
  -2   1   7     1208.59     1262.79     47.43 o
  -1   1   7      430.52      469.36     15.41 o
   0   1   7      469.81      376.09     18.73 o
   1   1   7      483.53      559.97     58.38 o
   2   1   7     1208.82     1245.75     82.57 o
   3   1   7     2195.02     2072.42    111.15 o
   4   1   7     1679.38     1527.40     81.04 o
   5   1   7     1432.30     1317.80    105.66 o
   6   1   7      267.24      272.78     36.08 o
   7   1   7        0.22       -2.85     15.61 o
  -7   2   7       73.23       93.43     34.73 o
  -6   2   7     1307.07     1514.80    209.82 o
  -5   2   7      217.66      201.32     23.19 o
  -4   2   7      321.55      328.58     19.64 o
  -3   2   7       42.79       53.43      7.35 o
  -2   2   7     4048.53     4308.71    172.47 o
  -1   2   7      345.97      345.19     18.67 o
   0   2   7     8380.63     7375.78    187.24 o
   1   2   7      339.97      369.75     21.75 o
   2   2   7     4199.31     4630.12    214.22 o
   3   2   7       49.90       43.82      7.12 o
   4   2   7      398.28      375.09     29.51 o
   5   2   7      214.31      229.28     23.19 o
   6   2   7     1301.10     1422.08    152.86 o
   7   2   7       75.19       58.44     20.58 o
  -7   3   7       20.41       43.72     26.09 o
  -6   3   7      326.14      331.35     57.08 o
  -5   3   7      577.98      566.95     67.18 o
  -4   3   7      536.58      523.20     33.04 o
  -3   3   7     2058.24     2082.76     87.99 o
  -2   3   7     2315.97     2559.47     92.48 o
  -1   3   7     2087.58     1884.54    109.52 o
   0   3   7        0.15        5.62      2.28 o
   1   3   7     1829.80     1850.48     44.65 o
   2   3   7     2033.35     2220.99     93.47 o
   3   3   7     2360.27     2253.15    117.29 o
   4   3   7      476.62      450.17     36.53 o
   5   3   7      512.83      509.84     60.87 o
   6   3   7      438.29      490.43     75.00 o
   7   3   7       24.42       28.04     13.65 o
  -6   4   7       69.77       71.30     23.89 o
  -5   4   7      729.25      855.85    128.94 o
  -4   4   7        8.76        4.63      4.86 o
  -3   4   7      519.25      487.90     18.37 o
  -2   4   7      575.04      610.12     29.01 o
  -1   4   7     4893.09     4246.80    593.93 o
   0   4   7      326.68      335.01     25.13 o
   1   4   7     4410.84     4123.68    140.25 o
   2   4   7      599.12      597.02     21.24 o
   3   4   7      408.72      374.88     21.24 o
   4   4   7        6.78       -7.71      9.18 o
   5   4   7      633.03      626.48     69.77 o
   6   4   7       67.80       87.79     14.68 o
  -6   5   7       68.74       34.18     18.38 o
  -5   5   7      525.79      592.10     72.83 o
  -4   5   7     1150.78     1294.76    194.26 o
  -3   5   7     1752.66     1839.80     82.46 o
  -2   5   7      240.15      235.47     11.43 o
  -1   5   7      502.15      510.06     30.49 o
   0   5   7       49.38       28.96      3.35 o
   1   5   7      463.28      430.86     36.40 o
   2   5   7      224.65      214.04      9.77 o
   3   5   7     1904.90     1973.78    117.26 o
   4   5   7     1035.15     1087.85    123.34 o
   5   5   7      380.90      344.44     43.10 o
   6   5   7       82.32       57.23     13.12 o
  -5   6   7      180.91      187.95     20.23 o
  -4   6   7      148.88      162.18     24.27 o
  -3   6   7       26.94       22.41     10.29 o
  -2   6   7      635.04      738.94     47.73 o
  -1   6   7      401.71      407.39     23.99 o
   0   6   7     3627.62     3941.86    150.33 o
   1   6   7      370.14      283.38     42.01 o
   2   6   7      657.32      668.64     44.23 o
   3   6   7       20.65       22.78      6.61 o
   4   6   7      177.60      167.00     27.96 o
   5   6   7      183.06      244.60     27.22 o
  -3   7   7      943.45     1067.42     82.48 o
  -2   7   7      219.72      135.78     23.18 o
  -1   7   7      244.56      253.95     33.86 o
   0   7   7       39.34       33.77      9.57 o
   1   7   7      215.80      202.38     27.97 o
   2   7   7      186.57      124.34     21.34 o
   3   7   7      800.74      918.56    161.09 o
   4   7   7      204.35      230.25     49.11 o
  -3   8   7      147.26      136.05     28.68 o
  -1   8   7      602.71      606.13     57.92 o
   0   8   7       43.22       30.50     22.42 o
   1   8   7      681.75      745.26     66.44 o
   2   8   7      216.93      164.45     19.13 o
   3   8   7      132.72      169.13     26.47 o
   0   0   8       16.44       17.42      4.06 o
   1   0   8      326.63      295.04     26.77 o
   2   0   8     1103.20     1120.12     39.86 o
   3   0   8     5303.92     5536.68    426.13 o
   4   0   8       53.74       22.79      8.82 o
   5   0   8      838.00      902.99     74.39 o
   6   0   8      565.71      528.36     60.51 o
   7   0   8        9.59      -11.92     15.79 o
  -7   1   8      131.66      122.72     43.94 o
  -6   1   8      767.73      820.73     90.53 o
  -5   1   8      171.78      128.03     16.92 o
  -4   1   8       33.61       25.94      6.86 o
  -3   1   8       18.98       21.63      4.54 o
  -2   1   8     4862.35     5161.82    146.87 o
  -1   1   8     4341.92     4471.68    157.72 o
   0   1   8     3265.05     2756.06     89.78 o
   1   1   8     4348.29     4437.89    233.05 o
   2   1   8     4613.35     4849.82    245.88 o
   3   1   8       61.48       68.01      7.79 o
   4   1   8       12.30       24.62      8.45 o
   5   1   8      199.71      200.92     23.55 o
   6   1   8      738.65      680.52     76.84 o
   7   1   8      144.86      133.29     20.96 o
  -7   2   8       29.49       27.52     12.30 o
  -6   2   8      368.54      398.21     48.99 o
  -5   2   8       86.97       86.76     13.97 o
  -4   2   8     1984.85     1955.33     96.66 o
  -3   2   8      432.95      469.92     18.71 o
  -2   2   8     3340.56     3420.97    148.90 o
  -1   2   8     1892.11     1903.66     64.40 o
   0   2   8      557.69      550.37     30.97 o
   1   2   8     1779.50     1841.17     93.39 o
   2   2   8     3590.37     3711.35    176.46 o
   3   2   8      435.55      419.49     29.72 o
   4   2   8     2279.02     2294.09    159.20 o
   5   2   8       52.85       73.14     16.17 o
   6   2   8      283.01      241.50     32.76 o
   7   2   8       42.30       79.37     22.78 o
  -7   3   8      434.06      449.14     53.05 o
  -6   3   8      387.20      415.85     80.86 o
  -5   3   8      243.45      269.80     34.23 o
  -4   3   8      703.05      659.11     30.78 o
  -3   3   8      294.56      276.17     12.98 o
  -2   3   8     1969.43     2090.68     76.52 o
  -1   3   8     1808.68     1877.94    160.30 o
   0   3   8     1863.11     1811.00    103.61 o
   1   3   8     2329.84     2295.40    117.50 o
   2   3   8     1873.48     2068.24    108.11 o
   3   3   8      396.46      365.67     22.84 o
   4   3   8      683.65      696.80     58.04 o
   5   3   8      274.91      259.56     34.98 o
   6   3   8      428.54      491.22     61.54 o
   7   3   8      365.13      418.77     61.31 o
  -6   4   8       63.98       79.36     29.58 o
  -5   4   8      773.54      754.98     84.26 o
  -4   4   8       26.56       33.12      6.19 o
  -3   4   8     1708.78     1840.47     64.28 o
  -2   4   8      158.13      140.56      8.17 o
  -1   4   8      607.96      479.88     81.18 o
   0   4   8      431.16      453.05     18.01 o
   1   4   8      768.26      691.20     21.93 o
   2   4   8      198.50      154.70      8.91 o
   3   4   8     1579.07     1663.44     83.66 o
   4   4   8       40.59       82.31     13.60 o
   5   4   8      828.81      833.67     92.06 o
   6   4   8       39.57       31.71     14.30 o
  -6   5   8      197.35      184.65     23.54 o
  -5   5   8      105.66      132.71     37.13 o
  -4   5   8      231.88      182.84     18.02 o
  -3   5   8      165.96      156.31     14.05 o
  -2   5   8      297.66      288.12     39.83 o
  -1   5   8      944.12      987.28     49.66 o
   0   5   8     4946.52     4775.29    208.41 o
   1   5   8     1306.25     1285.29    112.02 o
   2   5   8      304.88      269.31     26.92 o
   3   5   8      155.74      118.84     11.10 o
   4   5   8      188.59      194.25     26.12 o
   5   5   8      164.47      150.43     24.64 o
   6   5   8      229.60      246.35     57.03 o
  -5   6   8      186.14      162.58     19.86 o
  -4   6   8     1399.75     1434.71    160.69 o
  -3   6   8      588.24      555.77     62.00 o
  -2   6   8     1265.43     1409.97    112.36 o
  -1   6   8        8.78        5.57      5.10 o
   0   6   8       24.16       28.50      3.53 o
   1   6   8        1.42        4.55      4.36 o
   2   6   8     1317.47     1243.94     99.52 o
   3   6   8      582.44      500.02     39.12 o
   5   6   8      190.95      163.32     19.86 o
  -2   7   8      137.83      105.54     22.43 o
  -1   7   8      320.36      258.15     35.35 o
   0   7   8     1443.31     1570.86    169.38 o
   1   7   8      280.95      284.21     35.34 o
   2   7   8      102.16       94.48     18.38 o
   3   7   8      133.87       90.09     18.39 o
   4   7   8      115.90      135.24     14.64 o
  -1   8   8      373.12      295.02     28.36 o
   0   8   8      346.69      431.96     44.56 o
   1   8   8      397.80      387.51     35.36 o
   2   8   8       15.15       22.78     15.06 o
   3   8   8      508.10      538.88     37.60 o
   1   0   9     1184.53     1157.33     80.07 o
   2   0   9      624.77      584.96     34.03 o
   3   0   9     2494.35     2695.82    114.09 o
   4   0   9     1554.38     1535.07    107.81 o
   5   0   9      656.25      618.81     52.09 o
   6   0   9       84.34       55.87     13.60 o
   7   0   9      560.58      602.60    169.64 o
  -7   1   9      353.92      427.43     24.46 o
  -5   1   9      130.20      126.88     16.92 o
  -4   1   9     2020.14     1825.20    126.25 o
  -3   1   9      708.10      704.47     31.69 o
  -2   1   9     4455.38     4996.74    142.77 o
  -1   1   9     2150.16     2060.56     89.15 o
   0   1   9      529.78      409.36     19.36 o
   1   1   9     2291.34     2205.03    109.80 o
   2   1   9     4000.44     4443.94    211.07 o
   3   1   9      784.21      821.75     36.71 o
   4   1   9     2099.72     2102.90    144.72 o
   5   1   9      161.53      177.68     19.50 o
   6   1   9       88.60       94.47     20.59 o
   7   1   9      301.77      352.26     70.31 o
  -7   2   9       38.68       70.17     15.58 o
  -6   2   9      123.28      129.79     24.27 o
  -5   2   9      367.23      317.26     39.80 o
  -4   2   9      396.63      355.74     21.22 o
  -3   2   9     1621.43     1696.99     62.53 o
  -2   2   9      747.03      765.14     33.42 o
  -1   2   9     1400.73     1412.03     62.44 o
   0   2   9     9668.04     8695.65    497.55 o
   1   2   9     1459.44     1570.92     44.95 o
   2   2   9      633.02      654.32     54.61 o
   3   2   9     1371.80     1399.36     61.05 o
   4   2   9      381.92      348.40     28.76 o
   5   2   9      397.35      316.23     40.91 o
   6   2   9      139.27       93.77     17.65 o
   7   2   9       31.76       55.08     12.77 o
  -6   3   9      225.77      188.39     23.55 o
  -5   3   9      855.59      803.72     93.58 o
  -4   3   9     2827.97     2833.45    128.20 o
  -3   3   9     1579.09     1638.01     57.40 o
  -2   3   9      395.99      381.44     18.33 o
  -1   3   9      369.22      371.59     32.10 o
   0   3   9       32.97       37.53      5.62 o
   1   3   9      458.87      436.37     17.78 o
   2   3   9      296.78      281.67     16.70 o
   3   3   9     1613.21     1678.66     68.43 o
   4   3   9     2725.57     2743.55    212.58 o
   5   3   9      846.04      906.47    105.03 o
   6   3   9      204.49      218.90     26.49 o
  -6   4   9      103.99       77.69     15.44 o
  -5   4   9      186.86      148.25     21.34 o
  -4   4   9      373.13      321.28     27.91 o
  -3   4   9        0.92       10.26      5.36 o
  -2   4   9      571.72      593.92     22.37 o
  -1   4   9     3427.54     3113.21    235.97 o
   0   4   9      532.26      479.81     28.27 o
   1   4   9     3340.99     3335.19     99.17 o
   2   4   9      640.16      619.23     26.30 o
   3   4   9        6.67       17.23      6.98 o
   4   4   9      401.37      453.36     54.18 o
   5   4   9      209.11      206.41     29.07 o
   6   4   9       95.88      100.72     15.81 o
  -6   5   9      198.53      240.20     26.85 o
  -5   5   9      167.87      169.53     17.78 o
  -4   5   9      114.13       75.01     14.71 o
  -3   5   9      333.66      312.28     22.03 o
  -2   5   9     1379.82     1137.22     90.74 o
  -1   5   9      575.37      515.80     23.19 o
   0   5   9      410.84      376.67     36.30 o
   1   5   9      517.34      479.25     37.21 o
   2   5   9     1189.12     1215.07     48.43 o
   3   5   9      408.85      380.73     33.12 o
   4   5   9      109.10      109.93     17.65 o
   5   5   9      195.03      236.90     26.12 o
   6   5   9      249.97      276.09     19.88 o
  -5   6   9       58.47       47.41     18.01 o
  -4   6   9       89.06       73.15     16.17 o
  -3   6   9      619.67      622.67     70.13 o
  -2   6   9     1200.59     1286.31    146.14 o
  -1   6   9       19.88       23.22     11.15 o
   0   6   9      100.68       96.74     14.11 o
   1   6   9       12.67       11.78      5.03 o
   2   6   9     1164.06     1152.78     75.87 o
   3   6   9      563.18      525.37     40.95 o
   4   6   9      110.95      101.10     17.28 o
   5   6   9       70.08       85.63     24.26 o
  -2   7   9      628.81      590.48     74.55 o
  -1   7   9      210.17      217.08     34.22 o
   0   7   9       44.07       50.34     19.11 o
   1   7   9      273.00      251.24     23.82 o
   2   7   9      613.98      587.84     67.90 o
   3   7   9      244.58      198.34     25.76 o
   4   7   9       95.48      102.69     14.12 o
  -2   8   9      142.75      150.02     29.78 o
  -1   8   9      781.25      744.22     40.63 o
   0   8   9       30.94       -9.55     12.86 o
   1   8   9      791.91      829.23    121.89 o
   2   8   9      130.74      103.32     14.71 o
   0   0  10     3669.76     3642.06    155.23 o
   1   0  10       53.53       45.39      4.91 o
   2   0  10     1320.64     1351.05     51.70 o
   3   0  10     1915.82     1855.39     80.07 o
   4   0  10        3.43       18.37      8.08 o
   5   0  10     1514.87     1355.37    154.40 o
   6   0  10      202.95      135.02     22.81 o
   7   0  10      220.54      228.10     27.22 o
  -7   1  10      121.97       63.24     16.54 o
  -6   1  10      248.29      175.92     27.23 o
  -5   1  10      116.79      119.87     21.33 o
  -4   1  10      588.25      524.94     39.90 o
  -3   1  10      736.36      685.30     33.21 o
  -2   1  10      416.55      447.05     41.73 o
  -1   1  10     4780.06     4949.07    216.91 o
   0   1  10      778.49      695.96     28.96 o
   1   1  10     4732.24     4864.29    351.72 o
   2   1  10      768.90      860.55     64.91 o
   3   1  10      937.98      821.12     36.87 o
   4   1  10      745.73      688.51     52.17 o
   5   1  10      137.17      130.19     19.49 o
   6   1  10      220.89      267.87     36.43 o
   7   1  10      121.82       92.28     18.02 o
  -7   2  10      360.53      372.25     96.29 o
  -6   2  10      381.12      390.85     48.63 o
  -5   2  10      692.11      674.58     77.95 o
  -4   2  10      585.10      582.80     35.09 o
  -3   2  10      257.44      271.06     17.96 o
  -2   2  10     2002.73     2007.59     80.60 o
  -1   2  10     2907.71     2928.89    191.60 o
   0   2  10      598.02      593.08     27.25 o
   1   2  10     2845.34     2859.93     91.83 o
   2   2  10     1859.70     1865.40     81.90 o
   3   2  10      242.36      206.11     18.20 o
   4   2  10      469.42      455.64     41.69 o
   5   2  10      615.40      639.08     76.05 o
   6   2  10      450.93      502.36     59.34 o
   7   2  10      426.17      453.87     31.31 o
  -6   3  10      398.95      324.56     33.89 o
  -5   3  10      401.41      394.67     46.80 o
  -4   3  10       80.80       77.57     12.13 o
  -3   3  10     1699.08     1651.34     58.13 o
  -2   3  10      934.82      994.83     38.12 o
  -1   3  10     1568.21     1459.65     91.40 o
   0   3  10      627.28      604.37     43.16 o
   1   3  10     1351.53     1427.19     66.45 o
   2   3  10      857.29      839.45     45.81 o
   3   3  10     1866.86     1889.88     93.45 o
   4   3  10       29.40        8.08      8.82 o
   5   3  10      313.26      327.75     39.77 o
   6   3  10      437.67      432.62     41.64 o
  -6   4  10      290.49      377.45    109.69 o
  -5   4  10      401.87      376.56     46.43 o
  -4   4  10      156.99      123.41     22.07 o
  -3   4  10      929.12     1011.62     41.26 o
  -2   4  10      929.18      847.18     39.00 o
  -1   4  10      491.89      477.16     21.74 o
   0   4  10     2006.03     2102.83     97.00 o
   1   4  10      444.39      457.22     15.57 o
   2   4  10     1046.91      897.95     59.14 o
   3   4  10     1073.66     1045.89     60.83 o
   4   4  10      188.96      209.35     29.07 o
   5   4  10      320.15      347.98     43.45 o
   6   4  10      313.19      339.43     28.35 o
  -5   5  10      312.59      336.50     34.61 o
  -4   5  10      400.63      353.00     42.01 o
  -3   5  10      234.14      214.73     22.26 o
  -2   5  10      585.54      549.70     38.23 o
  -1   5  10     1044.64     1021.15     42.03 o
   0   5  10     1973.81     1962.65    189.35 o
   1   5  10      886.86      895.23     33.92 o
   2   5  10      506.52      506.75     21.76 o
   3   5  10      240.93      231.89     21.35 o
   5   5  10      268.90      188.81     24.29 o
  -5   6  10       39.51       26.09     18.00 o
  -4   6  10     1170.30     1309.03    101.12 o
  -3   6  10       44.86       47.04     13.60 o
  -2   6  10      216.19      226.68     28.33 o
  -1   6  10      736.43      734.22     49.46 o
   0   6  10       83.76       72.16     11.20 o
   1   6  10      770.00      689.75     82.09 o
   2   6  10      224.32      222.69     20.30 o
   3   6  10       36.97       42.99      8.45 o
   4   6  10     1150.52     1095.15     90.00 o
  -2   7  10      344.05      361.27     40.88 o
  -1   7  10      161.18      161.83     25.38 o
   0   7  10      648.61      742.71     87.49 o
   1   7  10      198.59      179.28     18.46 o
   2   7  10      404.81      346.32     31.32 o
   3   7  10      426.35      378.39     24.69 o
   4   7  10       52.03       52.92     16.54 o
  -2   8  10      119.88      119.12     27.21 o
  -1   8  10      315.03      317.34     30.92 o
   0   8  10      155.06      147.10     20.59 o
   1   8  10      292.31      293.27     57.05 o
   2   8  10       91.71       46.68     12.13 o
   1   0  11      945.53      849.40     53.43 o
   2   0  11     9213.18    10481.57    434.04 o
   3   0  11      593.14      600.68     34.06 o
   4   0  11      460.63      494.00     41.32 o
   6   0  11       11.40      -12.49     16.16 o
   7   0  11      200.19      228.06     26.85 o
  -7   1  11       76.58      126.80     22.79 o
  -6   1  11      797.30      799.24     93.12 o
  -5   1  11      379.41      383.60     47.54 o
  -4   1  11      257.11      243.76     23.20 o
  -3   1  11     1129.40     1090.71     50.18 o
  -2   1  11     2033.90     2056.87     96.80 o
  -1   1  11      895.52      796.06     35.89 o
   0   1  11      368.94      369.65     25.90 o
   1   1  11      932.36      853.61     55.15 o
   2   1  11     2253.05     2371.12    142.44 o
   3   1  11     1214.51     1173.02     52.17 o
   4   1  11      171.96      174.40     20.97 o
   5   1  11      323.08      281.03     35.73 o
   7   1  11       58.95       76.44     23.52 o
  -6   2  11       95.20      103.30     16.17 o
  -5   2  11     1168.25     1117.89    126.43 o
  -4   2  11      113.24       94.87      9.93 o
  -3   2  11     2754.28     2864.53     98.57 o
  -2   2  11      789.21      763.63     29.72 o
  -1   2  11       36.63       35.28      5.51 o
   0   2  11     1869.24     1885.65     81.22 o
   1   2  11       65.59       72.90      7.38 o
   2   2  11      693.99      700.34     27.30 o
   3   2  11     2907.61     2965.65    145.50 o
   4   2  11      104.37       93.03     16.18 o
   5   2  11     1140.28     1276.67    148.28 o
   6   2  11      112.15      120.59     21.69 o
  -6   3  11       81.68       92.99     22.05 o
  -5   3  11      207.29      157.48     25.39 o
  -4   3  11      456.74      458.02     28.40 o
  -3   3  11      757.18      776.88     29.64 o
  -2   3  11      123.93      115.24      8.87 o
  -1   3  11     1207.09     1059.92     91.57 o
   0   3  11     3089.65     2888.00    149.90 o
   1   3  11     1277.54     1233.29     34.91 o
   2   3  11      166.12      138.21      9.84 o
   3   3  11      584.83      605.77     46.91 o
   4   3  11      495.75      548.55     47.96 o
   5   3  11      298.91      270.62     35.71 o
   6   3  11       43.65       34.17     13.23 o
  -6   4  11      135.90      172.08     23.90 o
  -5   4  11      245.43      207.19     29.81 o
  -4   4  11     1294.31     1435.97    161.45 o
  -3   4  11       35.93       30.87     10.13 o
  -2   4  11      346.87      322.63     16.34 o
  -1   4  11     1575.14     1496.20    117.51 o
   0   4  11       92.36       88.98      8.23 o
   1   4  11     1901.87     1920.54     55.06 o
   2   4  11      324.13      301.63     15.93 o
   3   4  11       24.26       26.09      6.98 o
   4   4  11     1387.61     1414.36    160.08 o
   5   4  11      279.23      331.66     43.44 o
   6   4  11      132.11      155.16     22.80 o
  -5   5  11      470.15      494.23     29.12 o
  -4   5  11       37.53       43.73     15.07 o
  -3   5  11      904.58      944.16     93.24 o
  -2   5  11      428.38      383.58     41.24 o
  -1   5  11      457.24      413.70     29.18 o
   0   5  11      461.85      418.11     24.22 o
   1   5  11      580.98      559.62     28.93 o
   2   5  11      515.95      501.80     22.30 o
   3   5  11      859.92      817.44     66.58 o
   4   5  11       52.86       59.53     16.54 o
   5   5  11      502.65      505.77     33.55 o
  -4   6  11        2.43       -2.94     13.96 o
  -3   6  11      630.09      656.20     77.14 o
  -2   6  11      276.64      247.02     30.56 o
  -1   6  11     1232.20     1224.50     97.97 o
   0   6  11      302.92      271.08     45.64 o
   1   6  11     1293.10     1218.09     99.72 o
   2   6  11      257.38      202.81     18.04 o
   3   6  11      682.27      619.53     50.21 o
   4   6  11        4.91        3.31      8.45 o
  -2   7  11       74.15       90.05     24.63 o
  -1   7  11      311.34      294.55     41.24 o
   0   7  11      475.02      558.12     67.83 o
   1   7  11      235.76      213.73     28.33 o
   2   7  11       93.54       83.44     15.44 o
   3   7  11      315.29      284.21     20.62 o
  -1   8  11      361.61      318.53     32.41 o
   0   8  11       10.34       -2.57     21.31 o
   2   8  11       32.04       10.29     10.66 o
   0   0  12     8236.14     8076.73    583.53 o
   1   0  12      519.60      527.66     37.34 o
   2   0  12      270.87      254.38     24.99 o
   3   0  12      904.83      790.78     60.06 o
   4   0  12       52.82       36.02     12.86 o
   5   0  12       13.43        9.18      9.92 o
   6   0  12      157.97      192.71     29.79 o
   7   0  12      134.25      169.87     21.69 o
  -6   1  12      123.83      118.02     22.06 o
  -5   1  12      168.35      161.12     25.01 o
  -4   1  12     1961.34     1886.75    149.13 o
  -3   1  12     1752.66     1846.22     73.64 o
  -2   1  12      476.37      462.67     38.98 o
  -1   1  12      529.82      589.78     42.15 o
   0   1  12     1360.91     1394.61     52.31 o
   1   1  12      648.62      574.39    125.33 o
   2   1  12      475.73      476.50     54.82 o
   3   1  12     1494.62     1601.76    110.74 o
   4   1  12     1838.31     1682.37    133.66 o
   5   1  12      232.32      208.67     29.07 o
   6   1  12      163.25       89.00     18.02 o
  -6   2  12       37.35       11.39     17.27 o
  -5   2  12      666.64      769.55     84.93 o
  -4   2  12      416.31      390.80     24.33 o
  -3   2  12      543.24      469.18     21.23 o
  -2   2  12      196.17      156.80     22.48 o
  -1   2  12     2306.34     2277.48    112.68 o
   0   2  12      326.02      336.52     12.91 o
   1   2  12     2338.72     2449.44     98.03 o
   2   2  12      147.62      140.32      8.99 o
   3   2  12      511.24      498.00     39.50 o
   4   2  12      402.47      372.32     36.13 o
   5   2  12      753.56      869.46     96.07 o
   6   2  12       65.31       64.32     19.85 o
  -6   3  12       53.93       70.56     19.48 o
  -5   3  12       85.56       47.42     13.60 o
  -4   3  12      344.41      297.30     26.16 o
  -3   3  12      506.23      477.84     29.58 o
  -2   3  12     2420.67     2489.93    100.48 o
  -1   3  12     1091.17     1002.98     54.26 o
   0   3  12     1035.25      969.83     59.13 o
   1   3  12     1024.35     1072.31     48.12 o
   2   3  12     2448.45     2375.12     73.49 o
   3   3  12      356.17      369.64     33.54 o
   4   3  12      398.07      375.56     46.44 o
   5   3  12       90.21       73.15     18.01 o
   6   3  12       36.84       59.53     19.47 o
  -6   4  12      468.88      476.84     30.95 o
  -5   4  12      238.31      181.42     22.45 o
  -4   4  12      181.56      151.20     22.81 o
  -3   4  12      375.15      324.10     23.34 o
  -2   4  12     1631.75     1525.21     71.16 o
  -1   4  12       19.46       31.60      9.18 o
   0   4  12     2876.04     2851.69    128.41 o
   1   4  12       26.75       33.39      3.52 o
   2   4  12     1346.27     1265.38     57.52 o
   3   4  12      439.92      417.39     35.03 o
   5   4  12      212.49      212.29     23.91 o
   6   4  12      531.24      514.65     32.44 o
  -5   5  12      373.39      362.77     25.04 o
  -4   5  12      680.84      641.65     74.95 o
  -3   5  12      329.55      345.10     41.99 o
  -2   5  12      823.75      763.98     51.47 o
  -1   5  12      349.58      274.56     31.69 o
   0   5  12        9.27       -2.76      4.98 o
   1   5  12      223.23      183.00     12.88 o
   2   5  12      798.30      789.96     52.76 o
   3   5  12      286.75      274.66     32.40 o
   4   5  12      771.28      686.41     55.78 o
   5   5  12      351.69      286.12     25.04 o
  -4   6  12        7.57       36.74     11.39 o
  -3   6  12       31.56       31.23     10.66 o
  -1   6  12     1027.06     1116.40     85.45 o
   0   6  12       17.60       15.79      6.01 o
   1   6  12     1014.76     1057.81     65.26 o
   2   6  12       91.48      104.77     11.40 o
   3   6  12       17.15       12.12      7.72 o
   4   6  12       30.49       -0.73     11.76 o
  -2   7  12      661.29      583.48     61.63 o
  -1   7  12       37.93       60.26     20.94 o
   0   7  12        5.10        6.98     18.74 o
   1   7  12       70.29       66.16     16.17 o
   2   7  12      607.83      632.33     53.49 o
   3   7  12      105.37      109.92     12.87 o
  -1   8  12       50.59       85.99     20.95 o
   0   8  12      146.12      181.65     26.48 o
   1   8  12       64.01       84.16     20.21 o
   1   0  13      686.18      620.55     50.00 o
   2   0  13     2769.66     2724.41    139.01 o
   3   0  13      514.57      486.60     25.47 o
   4   0  13     1395.79     1275.34    105.97 o
   5   0  13       83.68       75.72     15.81 o
   6   0  13      117.80       75.74     15.44 o
  -6   1  13      363.34      376.03     38.30 o
  -5   1  13      535.82      533.41     60.50 o
  -4   1  13       74.10       66.17      7.72 o
  -3   1  13      587.78      609.56     31.40 o
  -2   1  13      575.39      510.18     69.31 o
  -1   1  13     1458.65     1388.05    151.92 o
   0   1  13     3562.46     3776.66    122.57 o
   1   1  13     1262.09     1302.27     56.98 o
   2   1  13      510.45      482.76     28.34 o
   3   1  13      538.53      539.48     43.94 o
   4   1  13       81.47       78.30     16.17 o
   5   1  13      459.88      417.70     48.30 o
   6   1  13      400.43      426.97     42.00 o
  -6   2  13      134.69      117.29     20.96 o
  -5   2  13      648.44      593.25     66.08 o
  -4   2  13      180.88      172.55     16.56 o
  -3   2  13     1252.68     1204.38     59.83 o
  -2   2  13      137.55      113.97      9.13 o
  -1   2  13      357.46      317.35     19.37 o
   0   2  13       50.93       54.25      5.09 o
   1   2  13      274.42      261.57     21.54 o
   2   2  13      124.20      116.10      7.03 o
   3   2  13     1637.98     1687.03    119.70 o
   4   2  13      172.34      137.96     22.81 o
   5   2  13      589.23      524.35     59.78 o
   6   2  13      127.34      145.97     19.12 o
  -6   3  13      254.25      189.14     19.50 o
  -5   3  13      220.76      217.46     29.80 o
  -4   3  13        8.48        2.94      6.25 o
  -3   3  13        8.82       26.82      6.25 o
  -2   3  13     1096.24     1060.66     52.43 o
  -1   3  13     1829.47     1865.93     93.23 o
   0   3  13     1612.35     1775.25     80.42 o
   1   3  13     1779.83     1890.98     69.95 o
   2   3  13     1325.95     1277.27     79.08 o
   3   3  13       29.18       26.46      5.88 o
   4   3  13       17.67       24.62     13.59 o
   5   3  13      155.38      186.09     26.11 o
   6   3  13      211.03      172.90     26.49 o
  -5   4  13        2.02       -2.94     16.53 o
  -4   4  13     1299.68     1412.36    150.62 o
  -3   4  13      184.73      180.62     17.86 o
  -2   4  13     1025.22      989.93     47.19 o
  -1   4  13      190.68      154.11     23.61 o
   0   4  13      746.66      758.55     48.00 o
   1   4  13      141.03      154.40     15.87 o
   2   4  13     1036.97      976.34     45.64 o
   3   4  13      197.00      149.02     14.72 o
   4   4  13     1142.22     1095.72    118.58 o
   5   4  13        2.92       16.90     16.53 o
  -5   5  13      226.33      167.03     18.40 o
  -4   5  13      322.27      344.64     32.77 o
  -3   5  13        9.84        8.08     12.86 o
  -2   5  13      273.44      222.55     31.63 o
  -1   5  13      953.85     1117.85    127.37 o
   0   5  13      625.97      584.56     79.56 o
   1   5  13      940.89     1161.42    132.54 o
   2   5  13      324.83      303.49     26.52 o
   3   5  13        4.66        6.98      5.88 o
   4   5  13      346.58      288.72     29.09 o
   5   5  13      212.85      208.96     22.44 o
  -3   6  13      971.91     1034.98     80.64 o
  -2   6  13       49.75       62.67     11.04 o
  -1   6  13      410.31      489.98     67.80 o
   0   6  13      766.30      856.00     66.40 o
   1   6  13      407.94      453.13     36.79 o
   2   6  13       33.54       26.09      6.61 o
   3   6  13     1071.48     1010.17     57.00 o
   4   6  13      142.54      107.00     15.08 o
  -2   7  13      177.33      196.41     27.22 o
  -1   7  13      427.39      438.83     43.48 o
   0   7  13      220.72      214.13     27.96 o
   1   7  13      436.03      492.66     48.64 o
   2   7  13      174.45      143.07     15.45 o
   3   7  13        2.12       27.55     12.12 o
   0   0  14      840.29      870.26     74.71 o
   1   0  14        1.81        5.41      8.04 o
   2   0  14     1783.40     1693.86    119.31 o
   3   0  14      825.37      836.60     41.46 o
   4   0  14       14.11       -5.51     12.86 o
   5   0  14       45.54       72.03     16.54 o
   6   0  14      525.34      494.80     33.55 o
  -6   1  14      118.57       76.84     15.44 o
  -5   1  14      501.49      495.60     55.68 o
  -4   1  14      185.09      149.01     14.35 o
  -3   1  14     2796.00     2722.29    147.30 o
  -2   1  14     1707.50     1742.03     87.92 o
  -1   1  14      356.01      351.66     20.48 o
   0   1  14       29.62       37.59      8.75 o
   1   1  14      390.73      354.45     26.25 o
   2   1  14     1753.29     1657.79    115.13 o
   3   1  14     2576.64     2689.58    206.43 o
   4   1  14      180.53      172.18     25.75 o
   5   1  14      499.46      479.37     56.79 o
   6   1  14      105.53       59.55     15.44 o
  -6   2  14       61.63       73.50     15.07 o
  -5   2  14      295.29      275.75     35.71 o
  -4   2  14       49.73       34.54     15.07 o
  -3   2  14       18.01       15.80      4.04 o
  -2   2  14      337.95      287.33     18.50 o
  -1   2  14     2599.75     2809.80    112.36 o
   0   2  14      303.52      324.68     14.21 o
   1   2  14     2835.03     2763.38    345.14 o
   2   2  14      312.72      306.19     26.16 o
   3   2  14        2.74       -0.73      3.31 o
   4   2  14       45.39       80.48     17.64 o
   5   2  14      360.67      316.77     41.25 o
   6   2  14       47.89       66.51     20.21 o
  -6   3  14      109.45       51.47     22.42 o
  -5   3  14      697.63      759.08     66.83 o
  -4   3  14      773.24      743.96     80.94 o
  -3   3  14     1392.20     1294.18    147.56 o
  -2   3  14      364.03      319.49     21.33 o
  -1   3  14       40.82       47.46     10.15 o
   0   3  14      282.91      301.37     23.93 o
   1   3  14       94.85       87.40      6.07 o
   2   3  14      427.56      415.04     20.93 o
   3   3  14     1294.12     1231.85    140.75 o
   4   3  14      818.44      705.40     79.12 o
   5   3  14      721.58      687.95     60.93 o
   6   3  14       99.41      125.35     22.42 o
  -5   4  14       81.32       79.76     18.38 o
  -4   4  14       62.28       69.46     15.07 o
  -3   4  14      104.39       77.94     15.07 o
  -2   4  14      521.44      532.23     51.84 o
  -1   4  14       85.40       89.80     34.37 o
   0   4  14     2295.16     2574.91    115.45 o
   1   4  14       80.56       63.23      6.84 o
   2   4  14      513.72      485.51     43.35 o
   3   4  14      118.31       86.04      9.56 o
   4   4  14       47.26       36.01      6.98 o
   5   4  14       90.93      117.99     19.11 o
  -5   5  14       69.29      113.93     22.05 o
  -4   5  14      373.56      355.06     37.57 o
  -3   5  14      410.36      345.26     43.11 o
  -2   5  14      214.42      212.32     28.33 o
   0   5  14      354.38      405.40     35.33 o
   1   5  14      655.69      709.80     82.72 o
   2   5  14      301.17      312.25     25.41 o
   3   5  14      414.29      372.54     32.06 o
   4   5  14      452.54      416.44     26.17 o
   5   5  14       97.87       92.63     19.85 o
  -4   6  14       53.06       37.12     17.27 o
  -3   6  14      289.35      228.59     25.03 o
  -2   6  14      120.48      105.38     14.93 o
  -1   6  14      556.43      614.10     50.91 o
   0   6  14        8.76       18.63      8.90 o
   1   6  14      551.28      592.04     49.15 o
   2   6  14      105.65       94.11     11.40 o
   3   6  14      287.55      197.66     15.46 o
  -1   7  14      345.64      360.50     29.46 o
   0   7  14       82.20       80.50     21.32 o
   1   7  14      347.57      443.72     31.30 o
   2   7  14       24.58       24.62     10.29 o
   1   0  15       80.90       65.92     13.05 o
   2   0  15       78.25       68.38     11.76 o
   4   0  15     1771.33     1786.11    199.74 o
   5   0  15        7.02       -6.25     15.06 o
   6   0  15       57.52       67.99     19.48 o
  -6   1  15        5.15       14.69     19.10 o
  -5   1  15      252.81      144.64     25.03 o
  -4   1  15       54.87       56.96     16.54 o
  -3   1  15       99.27      116.55     15.07 o
  -2   1  15      462.71      437.61     36.16 o
  -1   1  15     1217.18     1335.31     85.53 o
   0   1  15     3498.91     4082.75    186.93 o
   1   1  15     1378.22     1543.49     76.24 o
   2   1  15      552.98      531.04     41.36 o
   3   1  15      174.25      136.13     16.92 o
   4   1  15       82.46       73.15     15.44 o
   5   1  15      257.02      246.59     33.49 o
   6   1  15       18.04       35.27     14.70 o
  -6   2  15      137.93      158.47     21.69 o
  -5   2  15      185.85      199.01     30.16 o
  -4   2  15      148.90      210.74     28.32 o
  -3   2  15     2092.47     1989.97    159.66 o
  -2   2  15      419.03      333.00     32.45 o
  -1   2  15     1247.26     1306.56     54.90 o
   0   2  15      883.11     1020.06     59.49 o
   1   2  15     1293.06     1458.25     73.40 o
   2   2  15      365.64      329.15     30.59 o
   3   2  15     1894.91     1798.92     98.92 o
   4   2  15      119.89      102.59     16.55 o
   5   2  15      236.87      211.96     32.01 o
   6   2  15      138.05      121.34     18.75 o
  -5   3  15      246.58      235.51     28.34 o
  -4   3  15       70.12       35.65     12.13 o
  -3   3  15      555.03      528.07     63.10 o
  -2   3  15      778.35      757.07     63.24 o
  -1   3  15      646.82      627.79     48.96 o
   0   3  15      520.08      642.45     28.32 o
   1   3  15      535.85      554.86     27.90 o
   2   3  15      767.00      798.73     47.30 o
   3   3  15      485.51      479.09     57.17 o
   4   3  15       83.19       71.68     18.38 o
   5   3  15      273.08      214.58     27.24 o
  -5   4  15      133.00      137.88     18.02 o
  -4   4  15      285.83      283.82     36.44 o
  -3   4  15        7.89       22.04     12.49 o
  -2   4  15      820.62      804.72     93.93 o
  -1   4  15      456.28      437.93     30.69 o
   0   4  15        1.36       -4.62      7.05 o
   1   4  15      501.02      558.90     30.24 o
   2   4  15      816.62      831.43     55.05 o
   3   4  15        8.57        8.08      4.41 o
   4   4  15      298.43      321.03     41.60 o
   5   4  15      164.99      141.96     21.70 o
  -4   5  15       18.86       46.29     16.53 o
  -3   5  15      134.93      150.76     23.90 o
  -2   5  15      378.55      336.73     40.16 o
  -1   5  15      968.27     1197.13     91.27 o
   0   5  15      787.72      927.01     71.15 o
   1   5  15      874.77     1095.77     82.99 o
   2   5  15      314.59      349.45     43.08 o
   3   5  15       84.78       72.78      9.56 o
   4   5  15       15.73       45.19     16.17 o
  -3   6  15      557.86      636.48     30.24 o
  -2   6  15       56.58       45.00     11.83 o
  -1   6  15        6.99        7.16      8.31 o
   0   6  15       11.90       25.03     15.06 o
   1   6  15       34.95       46.16     12.18 o
   2   6  15       46.36       24.62      8.45 o
  -2   7  15      116.23      111.76     20.96 o
  -1   7  15      367.94      385.58     32.78 o
   0   7  15       65.29       25.73     20.95 o
   1   7  15      394.53      495.78     32.05 o
   0   0  16     1334.20     1544.15    109.79 o
   1   0  16      749.21      944.65     51.06 o
   2   0  16      840.25      798.14     67.38 o
   3   0  16      428.95      419.95     39.45 o
   4   0  16        0.81        0.00     10.65 o
   5   0  16        4.40       20.20     12.49 o
   6   0  16      674.54      557.96     37.64 o
  -6   1  16       66.22       41.16     13.97 o
  -5   1  16      601.81      691.42     60.51 o
  -4   1  16      371.64      283.69     35.74 o
  -3   1  16      296.58      287.26     29.83 o
  -2   1  16     1296.24     1246.61    100.35 o
  -1   1  16       80.86       82.94     10.48 o
   0   1  16      263.98      308.50     15.59 o
   1   1  16       77.27      102.57     11.57 o
   2   1  16     1429.33     1347.45    108.29 o
   3   1  16      466.20      448.47     41.31 o
   4   1  16      353.09      262.28     34.63 o
   5   1  16      558.18      493.87     47.21 o
   6   1  16       50.30       44.46     19.84 o
  -5   2  16       80.81       65.43     19.85 o
  -4   2  16      751.50      768.50     85.35 o
  -3   2  16       37.43       30.50     13.60 o
  -2   2  16      308.55      291.37     28.36 o
  -1   2  16     1669.62     1860.58    297.08 o
   0   2  16        2.95        2.91      4.25 o
   1   2  16     1445.68     1772.20     80.07 o
   2   2  16      346.12      287.04     27.27 o
   3   2  16       53.33        4.78     14.33 o
   4   2  16      752.24      776.63     84.24 o
   5   2  16       40.99       37.11     13.96 o
  -5   3  16      409.23      310.92     24.31 o
  -4   3  16      705.75      690.18     80.87 o
  -3   3  16      346.33      341.47     40.89 o
  -2   3  16       63.56       58.07     12.86 o
  -1   3  16      172.09      162.98     20.23 o
   0   3  16      928.11     1130.89     52.55 o
   1   3  16      170.04      192.40     15.00 o
   2   3  16       34.55       17.10      9.55 o
   3   3  16      406.51      365.22     28.75 o
   4   3  16      655.86      574.38     69.40 o
   5   3  16      348.97      264.76     24.30 o
  -5   4  16       98.11       92.27     20.95 o
  -4   4  16      152.78      175.42     23.54 o
  -3   4  16      124.95       99.65     16.91 o
  -2   4  16      324.01      374.92     43.46 o
  -1   4  16        2.85        4.82      6.62 o
   0   4  16     1157.54     1485.19     97.55 o
   1   4  16        2.90       13.25      7.53 o
   2   4  16      444.47      453.80     52.35 o
   3   4  16      191.34      202.33     26.86 o
   4   4  16      167.99      145.64     23.17 o
   5   4  16       93.66       63.22     19.85 o
  -4   5  16      311.32      270.94     22.46 o
  -3   5  16      317.78      267.67     29.09 o
  -2   5  16      578.11      682.52     77.84 o
  -1   5  16      374.90      447.25     36.48 o
   0   5  16        1.42       11.70      8.82 o
   1   5  16      342.65      434.61     50.83 o
   2   5  16      555.06      641.46     74.88 o
   3   5  16      309.47      343.86     33.50 o
   4   5  16      314.45      212.78     25.03 o
  -3   6  16       77.86       47.05     16.17 o
  -2   6  16      622.25      712.69     25.67 o
  -1   6  16      551.82      643.71     40.90 o
   0   6  16        9.56        5.51      9.88 o
   1   6  16      491.75      567.26     35.18 o
  -1   7  16      130.67      185.67     24.27 o
   0   7  16        2.34       -8.08     19.47 o
   1   0  17     1324.19     1563.47    124.19 o
   2   0  17      462.80      459.95     41.68 o
   3   0  17      273.47      216.49     29.45 o
   4   0  17      807.94      760.32     83.91 o
   5   0  17       46.73       49.24     19.11 o
  -5   1  17      214.05      175.49     24.28 o
  -4   1  17      104.94       59.19     16.91 o
  -3   1  17      718.94      707.98     82.40 o
  -2   1  17      954.61      918.97     74.82 o
  -1   1  17      670.43      683.08     41.54 o
   0   1  17      152.12      180.62     16.39 o
   1   1  17      860.05      933.80     65.71 o
   2   1  17      976.06      871.35     72.61 o
   3   1  17      610.07      545.29     65.71 o
   5   1  17      249.57      245.09     30.18 o
  -5   2  17      139.35      133.84     18.02 o
  -4   2  17      133.82      112.15     22.06 o
  -3   2  17      571.01      486.01     60.15 o
  -2   2  17      558.54      600.87     70.50 o
  -1   2  17      164.99      189.88     16.76 o
   0   2  17      341.40      379.17     19.52 o
   1   2  17      193.14      226.22     18.89 o
   2   2  17      570.39      545.56     65.33 o
   3   2  17      449.54      415.86     51.98 o
   4   2  17      169.37      150.44     22.07 o
   5   2  17      190.62      179.87     21.70 o
  -5   3  17       16.10       30.86     17.27 o
  -4   3  17       60.06       45.20     15.80 o
  -3   3  17      322.41      258.52     32.78 o
  -2   3  17      549.08      547.20     65.68 o
  -1   3  17     1000.13     1050.53    119.28 o
   0   3  17      439.66      491.51     25.31 o
   1   3  17     1095.34     1268.82    103.54 o
   2   3  17      523.36      499.06     57.00 o
   3   3  17      310.51      257.76     32.40 o
   5   3  17       27.88       13.23     13.96 o
  -4   4  17      471.02      485.39     30.22 o
  -3   4  17       55.01       65.05     16.90 o
  -2   4  17      811.65      747.41     83.17 o
  -1   4  17      454.29      491.05     40.26 o
   0   4  17      277.81      381.80     27.19 o
   1   4  17      347.51      299.60     26.69 o
   2   4  17      907.23     1064.96    114.30 o
   3   4  17       52.08       43.73     12.49 o
   4   4  17      516.07      483.33     31.71 o
  -4   5  17      230.92      232.89     22.81 o
  -3   5  17      298.40      318.05     25.77 o
  -2   5  17      178.50      142.72     18.76 o
  -1   5  17       55.77       63.28     22.79 o
   1   5  17       29.85       62.10     16.90 o
   2   5  17      104.55       82.35     18.01 o
   3   5  17      345.04      313.00     24.30 o
   4   5  17      245.63      195.01     20.97 o
  -2   6  17       22.51       32.37     12.00 o
  -1   6  17        5.84       -3.77     10.06 o
   0   6  17      818.99     1024.14     58.62 o
   1   6  17       18.49       58.42     16.90 o
   2   6  17        7.71      -13.59     15.06 o
   0   0  18     2138.33     2513.70    197.62 o
   1   0  18      576.04      582.85     85.10 o
   2   0  18      164.49      170.69     25.75 o
   3   0  18      618.06      615.75     67.92 o
   4   0  18      331.27      251.52     34.25 o
   5   0  18      131.55      102.58     16.18 o
  -5   1  18      146.40      151.50     20.59 o
  -4   1  18      634.58      607.50     72.71 o
  -3   1  18      249.24      266.12     34.23 o
  -2   1  18      301.49      308.25     39.77 o
  -1   1  18      522.64      633.04     60.70 o
   0   1  18      640.90      821.77     38.46 o
   1   1  18      467.49      597.39     38.37 o
   2   1  18      239.87      203.92     28.34 o
   3   1  18      294.42      251.12     32.03 o
   4   1  18      584.20      552.30     67.15 o
   5   1  18      132.29      137.88     22.43 o
  -5   2  18       35.09       42.62     18.74 o
  -4   2  18      290.83      217.93     25.77 o
  -3   2  18      155.96      188.31     27.58 o
  -2   2  18      129.46      108.11     20.23 o
  -1   2  18      184.60      249.60     23.28 o
   0   2  18       27.59       26.69      9.93 o
   1   2  18      144.09      176.00     14.23 o
   2   2  18      197.82      142.03     23.92 o
   3   2  18      152.20       98.57     20.60 o
   4   2  18      328.32      296.79     40.87 o
   5   2  18       34.58        2.57     12.13 o
  -5   3  18       49.09       49.98     16.17 o
  -4   3  18       76.97       78.66     16.17 o
  -3   3  18      243.84      199.10     27.60 o
  -2   3  18      332.51      304.96     38.30 o
  -1   3  18      748.02      875.87    102.37 o
   0   3  18     1209.71     1501.63     98.22 o
   1   3  18      788.09     1022.82     83.97 o
   2   3  18      292.48      335.42     41.24 o
   3   3  18      276.49      252.89     33.13 o
   4   3  18       43.40       18.01     16.54 o
   5   3  18       69.91       55.13     17.27 o
  -4   4  18       49.88       69.08     18.01 o
  -3   4  18      930.19      833.14     72.11 o
  -2   4  18      217.33      167.78     25.39 o
  -1   4  18      378.88      383.63     61.34 o
   0   4  18       50.24       63.31      9.73 o
   1   4  18      467.08      583.07     46.27 o
   2   4  18      205.88      230.31     30.90 o
   3   4  18      780.23      762.07     65.75 o
   4   4  18       57.79      118.70     21.31 o
  -3   5  18      109.55       80.51     18.75 o
  -2   5  18      150.50      142.68     19.12 o
  -1   5  18      234.67      273.90     20.67 o
   0   5  18       43.85       43.42      9.98 o
   1   5  18      257.59      347.06     36.44 o
   2   5  18      125.10       66.92     16.91 o
   3   5  18      102.90       75.36     15.44 o
  -2   6  18      249.39      217.89     16.06 o
  -1   6  18      285.65      324.40     22.45 o
   0   6  18        0.35       -7.44      9.72 o
   1   6  18      274.92      336.76     28.71 o
   2   6  18      273.01      266.45     25.03 o
   1   0  19      914.74     1048.55     85.72 o
   2   0  19       17.24       28.66     14.70 o
   3   0  19       12.85       13.96     13.96 o
   4   0  19       83.10       67.27     17.64 o
   5   0  19      225.97      260.48     24.28 o
  -5   1  19       88.53      116.52     20.95 o
  -4   1  19      773.24      683.37     59.47 o
  -3   1  19      441.84      396.23     49.02 o
  -2   1  19      396.55      321.72     41.64 o
  -1   1  19      910.04     1109.42     90.74 o
   0   1  19       10.56       20.94      9.70 o
   1   1  19      873.08      973.13     80.48 o
   2   1  19      297.85      353.13     44.92 o
   4   1  19      698.84      624.68     56.49 o
   5   1  19       89.10       80.13     16.54 o
  -5   2  19      248.39      238.44     25.02 o
  -4   2  19       97.31      101.83     20.59 o
  -3   2  19      144.46      157.40     26.48 o
  -2   2  19      206.64      203.84     28.70 o
  -1   2  19        0.67       -9.74     10.50 o
   0   2  19      654.52      859.95     69.43 o
   1   2  19        3.06       13.95     11.13 o
   2   2  19      326.86      268.85     36.46 o
   3   2  19      169.28      112.55     21.70 o
   4   2  19      132.78      134.94     22.80 o
   5   2  19      215.00      189.46     24.28 o
  -4   3  19      329.00      257.36     25.04 o
  -3   3  19      258.29      223.40     27.23 o
  -2   3  19      286.22      345.32     43.81 o
  -1   3  19      269.27      320.92     67.37 o
   0   3  19      276.40      349.28     24.51 o
   1   3  19      225.68      263.26     24.10 o
   2   3  19      276.00      334.62     42.33 o
   3   3  19      331.42      333.25     33.14 o
   4   3  19      325.97      333.57     27.98 o
  -4   4  19       31.55       22.05     18.00 o
  -3   4  19       20.25        2.57     11.02 o
  -2   4  19       62.36       41.90     12.13 o
  -1   4  19      603.90      745.12     60.75 o
   0   4  19      191.91      252.52     33.69 o
   1   4  19      512.60      657.33     54.76 o
   2   4  19       37.10       47.03     17.27 o
   3   4  19       24.84       44.82     16.17 o
   4   4  19       37.62       19.84     18.00 o
  -3   5  19      312.27      272.77     23.19 o
  -2   5  19      400.37      406.50     22.66 o
  -1   5  19       34.87       29.64      9.51 o
   0   5  19      175.41      176.68     15.99 o
   1   5  19       21.59       48.13     19.11 o
   2   5  19      416.12      484.08     32.42 o
   3   5  19      405.53      412.91     29.47 o
  -1   6  19      156.80      145.69     19.67 o
   1   6  19      146.55      121.71     18.39 o
   0   0  20       41.95        6.61     11.39 o
   1   0  20       38.89       23.15     11.76 o
   2   0  20       45.98       48.14     16.17 o
   3   0  20      297.59      260.29     34.61 o
   4   0  20       10.61       16.16     16.53 o
   5   0  20      295.53      189.92     21.72 o
  -4   1  20      142.57      102.59     16.18 o
  -3   1  20       43.38       27.19     12.13 o
  -2   1  20      351.21      398.55     46.78 o
  -1   1  20      813.02     1037.55     80.76 o
   0   1  20      683.38      860.21     71.43 o
   1   1  20      821.39      990.81     78.02 o
   2   1  20      343.35      389.32     45.67 o
   3   1  20       29.18       25.35     16.17 o
   4   1  20      145.23       97.08     16.92 o
  -4   2  20      375.75      326.68     22.83 o
  -3   2  20       33.66       19.11     11.02 o
  -2   2  20     1204.50     1295.93    142.34 o
  -1   2  20      228.34      243.97     23.42 o
   0   2  20        2.73      -11.28     11.28 o
   1   2  20      268.03      316.85     28.28 o
   2   2  20     1215.38     1345.34    151.25 o
   3   2  20       37.23       36.38     16.90 o
   4   2  20      355.47      314.12     25.04 o
  -4   3  20        7.32        9.92     18.37 o
  -3   3  20       48.45       65.04     18.37 o
  -2   3  20      513.15      518.80     61.95 o
  -1   3  20      334.21      398.38     34.11 o
   0   3  20       99.77      122.80     15.47 o
   1   3  20      412.18      415.60     70.20 o
   2   3  20      482.78      533.43     65.25 o
   3   3  20       45.95       33.81     17.64 o
   4   3  20       14.25       40.78     18.00 o
  -3   4  20      311.05      295.61     24.30 o
  -2   4  20      107.05      105.51     17.65 o
  -1   4  20      214.34      219.63     18.21 o
   0   4  20       12.34       10.98     11.51 o
   1   4  20      193.33      284.79     22.44 o
   2   4  20       85.79       96.67     20.95 o
   3   4  20      315.43      283.10     21.72 o
  -2   5  20       10.92        8.88     11.54 o
  -1   5  20      309.74      283.46     23.56 o
   0   5  20      438.56      569.27     38.32 o
   1   5  20      343.25      454.75     30.19 o
   2   5  20        2.89        0.37     13.22 o
   1   0  21      488.76      549.05     44.96 o
   2   0  21        3.38       18.00     10.65 o
   3   0  21      148.05      118.78     18.02 o
   4   0  21        6.92       25.72     13.23 o
  -4   1  21      265.42      250.99     22.45 o
  -3   1  21      481.95      349.82     33.91 o
  -2   1  21       56.76       54.02     17.27 o
  -1   1  21      366.80      472.54     70.18 o
   0   1  21       74.79       79.81     14.55 o
   1   1  21      380.65      495.70     50.84 o
   2   1  21       75.73       98.50     21.32 o
   3   1  21      523.94      474.92     45.72 o
   4   1  21      331.78      267.67     26.51 o
  -4   2  21      109.22      115.06     18.01 o
  -3   2  21      123.35       72.80     15.81 o
  -2   2  21      330.54      307.11     40.51 o
  -1   2  21       70.49       68.00     11.29 o
   0   2  21     1096.95     1491.93    118.90 o
   1   2  21       77.19       72.05     13.42 o
   2   2  21      276.69      273.12     36.81 o
   3   2  21      115.56      125.74     21.69 o
   4   2  21       89.26       43.01     19.85 o
  -3   3  21      196.15      183.92     20.60 o
  -1   3  21       19.50       -4.78     10.65 o
   0   3  21        6.36        6.93     12.32 o
   1   3  21       39.58       48.55     13.96 o
   2   3  21      107.83       94.11     21.69 o
   3   3  21      135.96      161.42     22.80 o
  -3   4  21       26.98       -9.55     16.53 o
  -2   4  21       24.78       27.19     12.86 o
  -1   4  21      271.51      323.51     26.87 o
   0   4  21       19.32       19.85     12.53 o
   1   4  21      310.31      451.35     29.45 o
   2   4  21       33.00       22.78     13.59 o
   3   4  21       21.12       27.19     18.37 o
  -1   5  21       38.60       30.87     16.53 o
   0   5  21      156.82      128.34     21.70 o
   1   5  21       55.71       50.71     19.84 o
   0   0  22      568.89      660.36     77.84 o
   1   0  22       47.21       38.18     22.42 o
   2   0  22       30.67       28.29     12.86 o
   3   0  22      323.22      278.34     22.46 o
   4   0  22      149.80      129.07     18.75 o
  -3   1  22       30.73      -11.76     11.76 o
  -2   1  22       71.85       44.47     13.23 o
  -1   1  22      294.34      326.77     31.21 o
   0   1  22      435.67      517.54     44.24 o
   1   1  22      348.26      375.90     34.23 o
   2   1  22      100.13      108.45     22.06 o
   3   1  22       28.05       38.21     17.64 o
   4   1  22      184.60      190.52     23.54 o
  -3   2  22       21.38       19.47     13.23 o
  -1   2  22       26.58       38.58     11.69 o
   0   2  22      204.59      229.83     25.46 o
   1   2  22       40.68       86.27     30.87 o
   2   2  22      246.76      301.38     34.59 o
   3   2  22       21.93       43.35     22.41 o
  -3   3  22       47.11       23.52     13.60 o
  -2   3  22      200.34      168.85     19.50 o
  -1   3  22      261.60      382.01     37.54 o
   0   3  22      426.91      517.75     34.69 o
   1   3  22      187.46      221.18     21.46 o
   2   3  22      204.41      199.75     24.28 o
   3   3  22       60.80       66.52     19.84 o
  -2   4  22       11.61       33.80     17.63 o
   0   4  22       20.17       27.22     14.51 o
   1   4  22      187.51      215.61     61.98 o
   2   4  22        9.05        0.00     20.21 o
   1   0  23      586.82      771.73     55.89 o
   2   0  23      151.13      161.80     26.11 o
   3   0  23        1.05        0.00     12.86 o
  -3   1  23      175.21      144.54     18.02 o
  -2   1  23      298.30      262.83     23.19 o
  -1   1  23      276.05      356.15     77.48 o
   0   1  23       26.62       31.56     27.74 o
   1   1  23      229.02      238.16     39.37 o
   2   1  23      327.31      262.15     24.67 o
  -3   2  23       71.99       58.80     15.80 o
  -2   2  23      145.96      122.82     16.92 o
  -1   2  23        0.16       16.53     12.86 o
   0   2  23      239.25      307.00     45.26 o
   1   2  23        1.84       21.62     10.49 o
   2   2  23      113.08      102.20     18.75 o
   3   2  23       99.07      122.78     21.32 o
  -2   3  23      163.74      139.01     18.39 o
  -1   3  23      231.65      221.13     25.02 o
   0   3  23      265.43      274.78     32.75 o
   1   3  23      237.07      247.19     46.36 o
   2   3  23      176.02      171.02     22.07 o
   0   4  23      122.75      130.13     14.67 o
   0   0  24      324.77      427.83     32.40 o
   1   0  24      122.65      107.41     12.68 o
   2   0  24       34.56       28.66     17.64 o
  -2   1  24      212.20      202.33     24.65 o
  -1   1  24      118.39      135.49     17.01 o
   0   1  24      246.73      342.80     36.25 o
   1   1  24       84.56       84.99     20.58 o
   2   1  24      182.42      148.59     24.27 o
  -2   2  24       27.90        9.92     12.12 o
  -1   2  24       45.26       21.31     17.27 o
   0   2  24        1.65       19.13     11.61 o
   1   2  24      102.22       90.45     29.78 o
   2   2  24       41.41       40.79     14.33 o
  -1   3  24      212.03      294.66     26.85 o
   0   3  24      135.37      145.86     14.56 o
   1   3  24      205.17      226.82     45.61 o
   1   0  25        8.66        0.76     32.14 o
  -1   1  25      147.81      141.79     16.42 o
   0   1  25      623.11      772.30     78.02 o
   1   1  25       99.97      120.94     16.54 o
   0   2  25       53.42       63.21     22.42 o
 
